# Supplementary material for: Integrated machine learning analysis of 30 cell death patterns identifies a novel prognostic signature in glioma
Source: Front Cell Dev Biol. 2025 Sep 19;13:1677290. doi: 10.3389/fcell.2025.1677290 (PMC12491174; doi:10.3389/fcell.2025.1677290)
Supplement: Supplementary file 1 [file Table2.xlsx]

## Sheet: Sheet1
Table S2: 30 cell death types and the related genes
PMID: 36044785	PMID: 36044785	PMID: 36305834	PMID: 32203889	PMID: 36044785	PMID: 36814929	GeneCards	GeneCards	GeneCards	GeneCards	GeneCards	GeneCards	PMID: 37408763	PMID: 36325335	PMID: 37275895	GeneCards	GeneCards	GeneCards	PMID: 36747082	PMID: 36142251	PMID: 37325556	GeneCards	GeneCards	GeneCards	GeneCards	GeneCards	GeneCards	GeneCards	GeneCards	GeneCards
apoptosis	Pyroptosis	Ferroptosis	Autophagy	Necroptosis	Cuproptosis	Parthanatos	Entoticcelldeath	Netoticcelldeath	Lysosome-dependentcelldeath	Alkaliptosis	Oxeiptosis	NETosis	Immunogenic_cell_death	Anoikis	Paraptosis	Methuosis	Entosis	Disulfidptosis	Phagocytosis	PANoptosis	Intrinsic apoptosis	Extrinsic apoptosis	Mitochondrial permeability transition (MPT)-driven necrosis	Autosis(autophagic_cell_death)	Efferocytosis	Mitotic death	Accidental cell death	Mitotic_catastrophe	paraptosis-like death
ADD1	BAK1	RPL8	ZFYVE1	FADD	ATP7B	AIFM1	TP53	LGALS3	TP53	ACSS2	CASP8	ALPL	ATG5	ABHD2	MAPK8	CSNK2A1	AR	SLC7A11	GFI1	CASP8	CBLIF	CASP8	TNF	TP53	MERTK	FADD	TP53	BUB1B	CASP3
AIFM1	BAX	IREB2	WIPI2	FAS	SLC31A1	ESR1	MTOR	PADI4	EGFR	ATP6V0D1	TNF	BST1	BAX	ABHD4	USP10	RAC1	TP53	SLC3A2	MUC12	FADD	BCL2	BCL2	SLC25A4	MET	TIMD4	FAS	SCN5A	MAD2L1	TP53
AIFM3	CASP1	ATP5MC3	WIPI1	FASLG	FDX1	PARP1	TNFSF10	PADI2	CASP8	HMGB1	AIFM1	CD93	CALR	ABL1	IGF1R	ARF6	ROCK1	RPN1	MUC1	CASP6	CASP3	CASP3	CYCS	SCN5A	CD300LF	BUB1B	FAS	NUMA1	MAPK8
AKT1	CASP3	CS	WDR45L	MLKL	LIAS	CAST	GZMB		AKT1		RIPK1	CEACAM3	CASP1	ACP1	MAPK14	GIT1	PCK2	NCKAP1	LRRC15	NLRP3	CASP8	BAX	TP53	FAS	PLAUR	SLMAP	PTCH1	MAD1L1	MAPK14
AKT2	CASP4	EMC2	WDR45	RIPK1	LIPT1	GPX4	EZR		PDCD1		TNFRSF1A	CREB5	CASP8	ACTG1	DDIT3	CD99	TNFSF10	NUBPL	MUC21	TAB2	BAX	FAS	DNM1L	PTCH1	AXL	TP53	EGFR	CDK1	IGF1R
AKT3	CASP5	ACSF2	WDFY3	RIPK3	DLD	FEN1	DIAPH1		ATM		CUL3	CRISPLD2	CD4	ADAMTSL1	MAPK1	MTOR	MTUS2	NDUFA11	PODXL	TAB3	TP53	XIAP	NDUFS4	EGFR	GAS6	KCNH2	CASP8	PLK1	TACC3
ANKH	CHMP2A	NOX1	VEGFA	TLR3	DLAT	NAMPT	MRTFA		TNF		KEAP1	CSF3R	CD8A	ADCY10	THBS1	MET	AURKA	LRPPRC	SMAGP	PSTPIP2	XIAP	TNFSF10	IL6	PIK3CA	CD47	CASP8	BCL2	CCNB1
ANXA1	CHMP2B	CYBB	VAMP7	TNF	PDHA1	MAPK8	MAP1LC3A		MTOR		TBK1	CYP4F3	CD8B	AFAP1L1	PDCD6IP	PFKFB3	KIF2C	OXSM	C5AR1	TNFAIP3	FAS	TP53	AIFM1	BCL2	HAVCR1	TTN	CDKN2A	TP53
APAF1	CHMP3	NOX3	VAMP3	TSC1	PDHB	PTEN	LPAR2		IL6		FADD	DYSF	CXCR3	AFP	CASP3		RHOA	NDUFS1	RAC1	CASP7	CASP9	CFLAR	BCL2	PTEN	HMGB1	MAD2L1	SCN10A	CDC20
APP	CHMP4A	NOX4	UVRAG	TRIM11	MTF1	MCL1			CD274		FLNC	FCAR	EIF2AK3	AKT1	PSMD14		MTOR	GYS1	DOCK2	PARP1	TNFSF10	CASP9	IL1B	CASP8	RHOA	BID	BRAF	AURKA
ATF3	CHMP4B	NOX5	USP10	CASP8	GLS	AIMP2			VHL		IKBKE	FCGR3B	ENTPD1	AKT2	CLIC1		EZR		NCKAP1L	GSDMD	CFLAR	FASLG	TNFSF10	AKT1	CD274	BUB1	TNF	KIF2C
ATM	CHMP4C	DUOX1	ULK3	ZBP1	CDKN2A	SQSTM1			CDK4		RAD23B	CPPED1	FOXP3	AKT3	TP53		GZMB		WASF2	MLKL	BCL2L1	AIFM1	BAX	CDKN2A	PLG	CASP3	ATM	AURKB
AVPR1A	CHMP6	DUOX2	ULK2	MAPK8		RIPK1			PTPN11		RNF31	FPR1	HMGB1	ANGPTL2	AIFM1		MRTFA		ABI1	IRF1	FASLG	BCL2L1	SDHB	CTNNB1	TYRO3	DAPK1	CASP3	BIRC5
BAD	CHMP7	G6PD	ULK1	IPMK		CUL4A			DAPK1		TMEM165	FPR2	HSP90AA1	ANGPTL4	HSP90B1		PTK2		CYFIP1	AIM2	CYCS	MCL1	VDAC1	HRAS	FN1	NUMA1	FADD	MKI67
BAX	CYCS	PGD	TUSC1	ITPK1		RAB33A			STK11		SHARPIN	G0S2	IFNA1	ANKRD13C	ANXA5		DIAPH1		BRK1	ZBP1	AIFM1	CYCS	CASP3	BRAF	PROS1	RYR2	MTOR	CDC27
BCAP31	ELANE	VDAC2	TSC2	SIRT3		TOMM20			RIPK1		PGAM5	HIST1H2BC	IFNB1	ANXA2	HSPA4		LPAR2		ACTR2	CASP1	MCL1	TNF	FAS	ATM	SCARB1	TRADD	BAX	REXO4
BCL10	GSDMD	PIK3CA	TSC1	MYC		DDB1			ABL1		CHCHD4	HPSE	IFNG	ANXA5	KCNMA1		MAP1LC3A		ACTR3	RIPK1	BIRC5	TNFRSF10B	CASP8	KIT	ITGB5	LMNA	IL6	CENPE
BCL2	GSDME	FLT3	TP73	TNFRSF1A		DCAF10			FGFR2		PGAM4	CXCR1	IFNGR1	APOBEC3G	ATF4		PIKFYVE		ARPC2	RIPK3	BCL2L11	BIRC5	AKT1	TNF	PHACTR1	MAD1L1	BAD	KIF11
BCL2L1	GZMB	SCP2	TP63	TNFSF10		OTUD1			TGFBR2		OTUD1	CXCR2	IL10	AR	XBP1		CTTN		ARPC3	TRADD	TNF	CASP10	IFNG	MYC	ADAM9	BCL2	IFNG	FBXO5
BCL2L10	HMGB1	TP53	TP53INP2	TNFRSF1B		ESR2			XIAP			KCNJ15	IL17A	ARHGDIA	EIF2S1		MCOLN1		ARPC4		CASP7	PARP1	MAPK1	KRAS	KNG1	BAD	VEGFA	CHEK1
BCL2L11	IL18	ACSL4	TP53	TRAF2		DIABLO			IL1B			LILRB2	IL17RA	ARHGDIB	PPP1R15A		FOXO1		RRAGA		CASP10	CASP7	IL10	ERBB2	SIRT1	CAV3	KCNQ1	UBE2C
BCL2L2	IL1A	LPCAT3	TNFSF10	PANX1		RNF146			HIF1A			MGAM	IL1B	ARHGEF7	CYP1A2		CTNNA1		LAMTOR2		PARP1	BCL2L11	MFN2	CASP3	ABCA1	TNF	HBB	CDK2
BGN	IL1B	NRAS	TMEM74	OTULIN		ADPRS			ICAM1			MME	IL1R1	ATF2	CYP2C19		CXCL8		LAMTOR3		TNFRSF10B	BID	SLC25A3	MAPK1	TGM2	MYH7	TGFB1	DCTN1
BID	IRF1	KRAS	TMEM49	CYLD					CFLAR			PDE4B	IL6	ATF4	TACC3				LAMTOR4		AKT1	MAPK8	FASLG	MTOR	CD14	CD274	B2M	TUBG1
BIK	IRF2	HRAS	TM9SF1	USP22					SRC			S100A12	LY96	BAD	INTS3				NPRL2		MAPK8	TNFRSF10A	BCL2L1	FADD	S1PR5	MADD	CREBBP	CDC25C
BIRC2	TP53	TF	TBK1	MAP3K7					JAK2			SIGLEC5	MYD88	BAG1	CASP8				NHLRC2		BID	AKT1	MAPK8	CCND1	GABARAP	BUB3	CD4	WEE1
BIRC3	TP63	TFRC	STK11	SQSTM1					PARP1			SLC22A4	NLRP3	BAG4	CASP7				TM2D1		CASP6	CASP2	PTEN	BAX	DYNLT1	CDK1	RAF1	MAPRE1
BMF	AIM2	TFR2	ST13	STAT3					EGF			SLC25A37	NT5E	BAK1	SLC25A4				TM2D2		CASP2	FADD	PPIF	FGFR3	IL33	CRADD	IL10	SIRT2
BMP2	CASP6	SLC38A1	SQSTM1	DIABLO					MCL1			TECPR2	P2RX7	BAX	CASP9				TM2D3		DIABLO	DIABLO	DIABLO	NRAS	MPO	RIPK1	PDCD1LG2	NEK2
BNIP3L	CASP8	SLC1A5	SPNS1	DNMT1					PPARG			TNFRSF10C	PDIA3	BCAR1							MAPK1	PAWR	CASP9	IL6	NLRP3	DSP	KITLG	NDE1
BRCA1	CASP9	GLS2	SPHK1	CFLAR					IGF1R			VNN3	PIK3CA	BCL2							BOK	CASP1	EGFR	STAT3	ANXA1	PKP2	KCNH2	TPX2
BTG2	GPX4	GOT1	SIRT2	BRAF					IKBKB			AKT1	PRF1	BCL2L1							BIRC2	BIRC2	PARP1	TNFRSF10B	FPR2	AKAP9	JUN	INCENP
BTG3	GSDMA	CARS1	SIRT1	AXL					MAPK14			AKT2	TLR4	BCL2L11							BAK1	CASP6	ALB	NFE2L2	MSR1	PIDD1	CDKN1A	TUBA1B
CAPN1	GSDMB	TP53	SH3GLB1	ID1					TSC2			ATG7	TNF	BCL2L15							CASP1	BOK	TRAF2	CD274	WDFY3	TNFRSF10B	SMAD4	SGO1
CAPN2	GSDMC	ALOX5	SESN2	CDKN2A					BCL2L11			CLEC6A		BCL2L2							NAIP	RIPK1	MAPK14	RB1	SIRT6	DAPK2	CXCL8	RCC1
CASP1	IL6	KEAP1	SERPINA1	HSPA4					CBL			CSF3		BDNF							TNFRSF10A	MAPK1	CDKN2A	CACNA2D1	RAB17	DAXX	IL2	CDKN1A
CASP10	NLRC4	HMOX1	SAR1A	BCL2					MITF			CTSG		BID							CDKN1A	BAK1	NFKB1	VHL	SERPINA1	BAX	RET	TTK
CASP2	NLRP1	TP53	RPTOR	STUB1					TSC1			CYBB		BIN1							BIRC3	BIRC3	SOD1	DAPK1	PLCG1	PLK1	FLT3	CCNA2
CASP3	NLRP2	TP53	RPS6KB1	FLT3					YAP1			DNASE1		BIRC3							CUBN	CDKN1A	BID	FLCN	VTN	DAPK3	BCL6	FZR1
CASP4	NLRP3	GLS2	RHEB	HAT1					CD36			ELANE		BIRC5							STAT3	PRKCD	ERBB2	CDK4	ABCG1	TNFRSF10A	INS	CCND1
CASP6	NLRP6	ATG5	RGS19	SIRT2					HSP90AA1			ENTPD4		BMF							PAWR	STAT3	IL1A	BAD	ABCC11	CALM2	IL1B	CHEK2
CASP7	NLRP7	ATG7	RELA	SIRT1					NLRP3			F3		BMP6							MAPK14	TNFRSF1A	MMP9	IFNG	EDIL3	PDCD1LG2	ICAM1	CCNA1
CASP8	NOD1	NCOA4	RB1CC1	PLK1					CDK6			HMGB1		BNIP3							APAF1	SIVA1	CS	CDH1	SCARF1	FASLG	DNMT3A	CKAP5
CASP9	NOD2	TF	RB1	MPG					PTGS2			IL17A		BNIP3L							BAD	MAP3K5	FIS1	KCNQ1	PPARG	BCL2L1	ESR1	CLASP2
CAV1	PJVK	ALOX5	RAF1	BACH2					HMGB1			IL1B		BRAF							PRKCD	ANXA5	RB1	LMNA	CALR	TSPYL1	MKI67	CDCA8
CCNA1	PLCG1	ALOX12	RAC1	GATA3					TRAF2			IL6		BRCA2							MIP	MAPK14	SLC25A6	PTPN11	APOE	BIRC5	PCNA	CEP192
CCND1	PRKACA	ALOX12B	RAB7A	MYCN					FLT1			IL8		BRMS1							FADD	MYC	CDKN1A	VEGFA	IGF2R	TNFSF10	IL4	KIF20A
CCND2	PYCARD	ALOX15	RAB5A	ALK					GSK3B			IRAK4		BSG							BBC3	APAF1	CCND1	TGFB1	NCF1	CFLAR	EGF	TUBB
CD14	SCAF11	ALOX15B	RAB33B	ATRX					NFKB2			ITGAM		BST2							MYC	BAD	UCP1	STK11	ITGB3	MAPK8	MCL1	CENPA
CD2	TIRAP	ALOXE3	RAB24	TERT					CHEK1			ITGB2		BUB1							RIPK1	BIRC7	ALDH2	BID	ITGAV	MAD2L2	KDR	CLASP1
CD38	TNF	PHKG2	RAB1A	SLC39A7					STK4			KCNN3		BUB3							MAP3K5	MOAP1	IL2	TTN	TREM2	MAPK1	IL2RG	RAN
CD44	GZMA	TFRC	RAB11A	SPATA2					SQSTM1			MAPK1		CALR							SIVA1	TRAF2	C1QBP	FBXW7	UCP2	CEP85L	APP	DYNC1H1
CD69		ACO1	PTK6	RNF31					PROM1			MAPK3		CASP10							JUN	AIFM2	FADD	ALK	ACKR2	CCNB1	FGF2	TUBA1A
CDC25B		IREB2	PTEN	IDH1					FOXO3			MMP9		CASP2							LIM2	BBC3	NOS2	BCL2L1	MBL2	PDCD4	MAPK14	NUDC
CDK2		SLC38A1	PRKCQ	IDH2					IL6ST			MPO		CASP3							ANXA5	PEA15	ANXA5	MAPK8	NRP2	ANK2	IL2RA	FOXM1
CDKN1A		GLS2	PRKCD	KLF9					GBA1			MTOR		CASP6							TNFRSF1A	JUN	LEP	MAP2K1	TGFB1	DAP	ICOSLG	NDC80
CDKN1B		ULK1	PRKAR1A	HDAC9					SHC1			PADI4		CASP8							KRAS	TRADD	SNCA	RIPK1	TGFB3	CYCS	AR	TACC3
CFLAR		ATG3	PRKAB1	HSP90AA1					HSPA5			PTAFR		CASP9							MDM2	MDM2	GSK3B	B2M	IL6	MISP	IL3	BRD4
CHP1		ATG4D	PPP1R15A	LEF1					TFEB			PIK3CA		CAV1							BIRC7	CASP4	HMOX1	RHOA	TLR9	PDCD6	SOD1	CDC7
CHP2		ATG5	PINK1	BNIP3					TRAF6			RIPK1		CBL							NFKB1	KRAS	NOS3	RAC1	MFGE8	AKT1	BCL2L11	BCL2
CHUK		BECN1	PIK3R4	CD40					SIRT1			RIPK3		CCAR2							MOAP1	IL6	JAK2	ABL1	PLGRKT	AIFM1	IL1A	NEK9
CLU		MAP1LC3A	PIK3C3	BCL2L11					NOTCH3			SELP		CCDC178							AIFM2	NFKB1	TSPO	HNF1A	C3	DSG2	NBN	KNL1
CREBBP		GABARAPL2	PEX3	EGFR					SMPD1			SELPLG		CCDC80							E2F1	CCAR1	IFNA1	RAF1	CASP3	MT-ND1	NGF	PPP2CA
CSF2RB		GABARAPL1	PEX14	DDX58					HSPB1			SIGLEC14		CCN1							CASP4	IFNG	APP	JUN	CASP1	DIDO1	NTRK1	PAFAH1B1
CTH		ATG16L1	PELP1	TARDBP					RIPK3			TLR2		CCN2							CCAR2	IL1B	MAPK3	IL10	GATA2	PDCD6IP	GZMB	NEK7
CTNNB1		WIPI1	PEA15	APP					CTSD			TLR4		CCN6							AVEN	AVEN	CAT	FGFR2	ANXA2	DAP3	VIM	RB1
CYCS		WIPI2	PARP1	TNFRSF21					CD86			TLR7		CCND1							EGFR	NOL3	HGF	CD4	SIRPA	PDCD5	ABCB1	NEK6
CYLD		SNX4	PARK2						CTSB			TLR8		CCR7							API5	IL10	FH	TERT	ALOX12	PARP1	FOXP3	CKAP2L
DAP		ATG13	P4HB						ITGA5			TNF		CD151							CCAR1	BFAR	NFKBIA	BCL10	IFNB1	SNTA1	PDCD10	PCNT
DAP3		ULK2	NRG3						PKM					CD24							PEA15	EGFR	VIM	PIK3CG	XRCC4	CASP9	TLR4	STIL
DCN		NCOA4	NRG2						BECN1					CD36							AATK	TNFRSF10C	CDKN1B	MYH7	QPCTL	DEPDC5	IGF1	CDC25A
DDIT3		ACSL4	NRG1						HSPG2					CD44							AEN	TNFRSF10D	TLR2	CHEK2	XKR4	AURKA	HSP90AA1	HAUS6
DFFA		TP53	NPC1						SERPINB3					CD63							NRAS	PERP	DNAH8	EP300	ARHGEF33	TNFRSF1A	NOS2	RANGAP1
DFFB		SAT1	NLRC4						RPS27A					CDC25C							MAPK3	E2F1	ATM	TGFBR2	MTOR	PDHA1	ALB	CDK4
DIABLO		ALOX15	NKX2-3						VCP					CDC42							CDKN2A	PTEN	IKBKB	CDKN1A	ELANE	CDC20	HLA-B	CDC25B
DNAJA1		ACSL4	NFKB1						PKLR					CDCP1							PTEN	MUC5B	CHUK	XIAP	GAPDH	CASP10	NKX2-1	CCNE1
DNAJC3		LPCAT3	NFE2L2						CTNND1					CDH1							MTOR	TRIAP1	BAD	SMAD4	IL6R	XIAP	CD36	TPR
DNM1L		ALOX15	NCKAP1						HSPA8					CDH2							TP53BP2	CXCL8	APAF1	INS	NFE2L2	MKI67	DNMT1	BRCA1
DPYD		ACSL4	NBR1						XRCC5					CDH3							FOXO3	TGFB1	F3	BRCA1	TLR3	CASP2	PTGS2	TGFBR2
EBP		KEAP1	NAMPT						PARK7					CDK1							PERP	BCL2L2	PRKCA	TUG1	ALDH2	MZT1	MAPT	WAPL
EGR3		EGFR	NAF1						MAP3K7					CDK11A							TRAF2	IL2	SELE	TNFSF10	IL1RN	MZT2A	BDNF	CENPI
EMP1		NOX4	MYC						AHR					CDK11B							GZMB	BIK	CD44	MYD88	PTPN6	FLNC	CSF3	NUP98
ENDOD1		MAPK3	MTOR						HCK					CDKN1A							TP73	NRAS	HK2	HIF1A	CLU	JUN	IL6R	PTTG1
ENDOG		MAPK1	MTMR14						HDAC6					CDKN1B							TP53AIP1	CDK1	GSR	CXCL8	IL1B	APP	VEGFC	RANBP2
ENO2		BID	MLST8						PRKAA1					CDKN2A							NOL3	GZMB	IL13	IL1B	NTN1	CDC27	GFAP	TUBB3
ERBB2		ACSL4	MBTPS2						ANXA2					CDKN3							RAF1	PTGS2	PCNA	CDKN1B	EGLN3	CDKN2A	APOE	BANF1
ERBB3		ZEB1	MAPK9						VTN					CEACAM1							DAXX	DFFA	PLA2G6	ITGB1	CRK	CASP7	NGFR	NCAPD3
EREG		KEAP1	MAPK8IP1						LAMP2					CEACAM3							BFAR	MAPK3	CHEK2	PIK3R1	IRF3	CTNNB1	CASP1	CASP3
ETF1		DPP4	MAPK8						IL1R1					CEACAM4							AATF	VEGFA	F2	NFKB1	LGALS3	BCL2L11	EPO	CCP110
EXOG		ALOX15	MAPK3						UBC					CEACAM5							PTGS2	TP73	PRDX5	CFLAR	NRF1	CASQ2	ROCK1	CDKN1B
F2		ALOX12	MAPK1						BAG3					CEACAM6							CIAPIN1	SOD2	GSTM1	FGFR1	TNFSF13B	MZT2B	CDKN2B	ANKLE2
F2R		CDKN2A	MAP2K7						CD1D					CEACAM8							TNFRSF10C	RAF1	TXN	FOXO1	UBE2D3	CDKN1A	IL13	STAG2
FADD		PEBP1	MAP1LC3C						PRDX1					CEBPB							TNFRSF10D	MTOR	CDKN3	STAT1	SFTPD	IL6	CCL5	CDKN2A
FAS		SOCS1	MAP1LC3B						ARSA					CEMIP							TRIAP1	TLR4	IL2RB	SRC	ALOX15B	CCND1	CCR5	MASTL
FASLG		CDO1	MAP1LC3A						DDR1					CFLAR							BCL2L2	CASP5	CYP2E1	DSP	SIAH2	DAD1	RAC2	PLK4
FDXR		MYB	LAMP2						CUL1					CHEK2							HIF1A	HSPA5	CYP3A4	PRKN	FGL2	NGF	LIG4	MAP4
FEZ1		HMOX1	LAMP1						IRF3					CLDN1							ERBB2	HIF1A	F5	CASP9	FPR3	CIDEA	PSEN1	TUBB8
GADD45A		MAPK8	KLHL24						NEDD4					CLU							IL6	RELA	BDNF	MYBPC3	ID3	CDK5	DES	STMN1
GADD45B		MAPK9	KIF5B						ATG5					COL13A1							ATM	IGF1	OGDH	CDK2	LGR6	KIF11	MT-ND1	MYC
GCH1		MAPK1	KIAA0831						ALDOA					COL4A2							BECN1	CCND1	BRCA2	CYCS	CD5L	MYC	FLT1	KRAS
GNA15		MAPK3	KIAA0652						TAB2					CPEB2							TRADD	BECN1	PTGS1	CXCR4	GPR101	CDK2	IFNA1	PKMYT1
GPX1		SLC1A5	KIAA0226						FASN					CPT1A							IGF1	GSK3B	XDH	NOTCH1	GPR18	DES	MAPK10	TUBB2A
GPX3		CHAC1	ITPR1						IRAK1					CRABP2							CDK1	IGF1R	PGR	JAK2		CALM1	DSPP	HSF1
GPX4		MAPK14	ITGB4						CTSK					CRYAB							TGFB1	FOXO3	NOS1	PARP1		AURKB	SNCA	STAG1
GSN		NOX4	ITGB1						STUB1					CRYBA1							AREL1	ATM	CYP1A1	CD44		NOS1AP	RUNX1	CDC6
GSR		GOT1	ITGA6						CAPN1					CSK							LMNA	CDKN2A	PLA2G4A	APC		PTEN	CAT	CLTC
GSTM1		BECN1	ITGA3						C9orf72					CSNK2A1							PMAIP1	PMAIP1	AGTR1	CDC27		SOD1	PRNP	MDM2
GUCY2D		PRKAA2	IRGM						GDF15					CSPG4							VEGFA	MAPK10	ATP5IF1	U2AF1		MYL2	IL15	CENPK
H1-0		PRKAA1	IL24						PPIA					CTBP1							BIK	DAXX	P2RX7	BIRC5		FBN1	ACE	TGFBR1
HGF		ELAVL1	IKBKE						CTSL					CTNNA1							APP	PYCARD	PLA2G2A	MKI67		YWHAE	IL2RB	CSNK2A1
HMGB2		BAP1	IKBKB						IFNGR1					CTNNB1							HRAS	PIK3CG	POMC	MLH1		TNFRSF10D	ENO2	ATM
HMOX1		TP53	IFNG						IAPP					CTNND1							DDIAS	HTRA2	MAP3K14	CAV3		PDCD11	HLA-A	KIF15
HSPB1		ABCC1	HSPB8						RPTOR					CTTN							CCND1	JAK2	NAT2	PCNA		RET	TLR2	ERCC6L
IER3		ACSL4	HSPA8						HSP90AB1					CXCL12							DFFA	TNFSF12	ALOX5	NFKBIA		IL1B	HLA-DQB1	UBE2D1
IFITM3		ACVR1B	HSPA5						GAA					CXCL8							CTNNB1	CD4	PRL	EGF		ACADM	SST	TAOK1
IFNB1		TGFBR1	HSP90AB1						CTPS1					CXCR4							PIK3CG	IL4	CYP2D6	FH		EGFR	VDR	CCND3
IFNGR1		BAP1	HIF1A						LAMP1					CYCS							CLU	IL18	MLH1	MCL1		CASP1	CCR6	GMNN
IGF2R		EPAS1	HGS						HK2					DAP3							RELA	NFKBIA	SLC25A17	ESR1		NGFR	VWF	LMNB1
IGFBP6		HILPDA	HDAC6						LAMC1					DAPK1							HSPA5	F3	HTT	SETD2		RAF1	NTRK2	TERF1
IKBKB		HIF1A	HDAC1						FTH1					DAPK2							IFNG	SIRT1	TH	PPARG		PDCD7	PROM1	BCL2L1
IKBKG		ALOX12	GRID2						TRIM28					DLG1							SIRT1	BCL2L14	PPID	APP		PCNA	TNFRSF1B	CUL1
IL18		ACSL4	GRID2						RB1CC1					DOCK1							CASP5	TNFRSF25	AKR1B1	DAXX		MAPK14	IL18	KIF18B
IL1A		HMOX1	GRID1						STING1					DYNLL2							MAPK10	TERT	LDLR	KDR		CENPE	THPO	HSP90AA1
IL1B		IFNG	GRID1						CSNK1A1					E2F1							CAAP1	DAPK1	GPX1	AKT2		HIF1A	IL5	BRCA2
IL1R1		ANO6	GOPC						KCNB1					EDA2R							PYCARD	MAPK9	F10	IKBKB		VEGFA	TEK	SKP1
IL1RAP		LPIN1	GOPC						MCOLN1					EDAR							IGF1R	PPARG	RUNX1	MSH2		RB1	CD2	PTEN
IL3		HMGB1	GNB2L1						CBLB					EDIL3							PPARG	F10	CYP1A2	DICER1		BRCA1	COL1A1	CENPH
IL3RA		TNFAIP3	GNB2L1						RRM1					EEF1A1							SOD2	BCL2L10	HTR2A	TSC2		KRAS	ACTC1	TOP2A
IL6		TLR4	GNAI3						PEBP1					EEF2K							ECSCR	CDK2	OPRM1	MDM2		PIK3CA	FLNA	CDK7
IRAK1		NOX4	GNAI3						RPS6KA3					EGF							ESR1	PTK2	CRYAB	SMARCA4		CHEK1	SOD2	PARP1
IRAK2		ATF3	GAPDH						ROR2					EGFR							RB1	CASP14	SUOX	AR		PDCD2L	HSPB1	KATNB1
IRAK3		ATM	GAPDH						NUMB					EHMT2							NFKBIA	CTNNB1	WWOX	CASP10		HADHA	TH	KIF14
IRAK4		YY1AP1	GABARAPL2						UBB					EIF2AK3							CDK2	STAT1	HEBP2	MAPK14		YWHAG	F2	CENPJ
IRF1		EGLN2	GABARAPL2						TRIP13					ELANE							IL10	HDAC9	SLC6A3	DAPK2		MAPT	CD47	RPA2
ISG20		MIOX	GABARAPL1						RAB7A					ELK1							PML	IL2RA	ABCD1	FGF2		RIPK3	CHGA	SMAD2
JUN		TAFAZZIN	GABARAPL1						IFNAR1					ENDOG							MAP2K1	SRC	TXNRD1	AIFM1		IL10	LGALS3	UBC
KRT18		MTDH	GABARAP						ACTR2					EPHA2							CXCL8	VDAC1	ATG5	CDC42		JUP	DCLRE1C	SPAST
LEF1		IDH1	GABARAP						UBE2D1					EPHB6							CDKN1B	SOD1	BCL10	MUC1		CHEK2	SYP	PSMC5
LGALS3		SIRT1	GAA						APOD					ERBB2							HTRA2	TXN	CYP2C19	GNAS		ABL1	ESR2	PSME3
LMNA		TAFAZZIN	GAA						HGS					ETV4							IL2	ESR1	DRD2	AURKA		HSP90AA1	HLA-G	PRKCA
LUM		BECN1	FOXO3						PHLPP1					EZH2							SEPTIN4	BCL2A1	CYP2C9	IL2RA		ATM	LIF	PSMD6
MADD		FBXW7	FOXO1						TNK2					EZR							CD4	DFFB	CSN1S1	BCL2L11		E2F1	CRP	PSMD11
MAP3K14		PANX1	FOS						IFNAR2					F10							SRC	CLU	PTAFR	CDK1		FBXO5	TF	MAPK14
MCL1		DNAJB6	FKBP1B						DVL1					F3							DDIT3	IL3	SEC61A1	LCK		KIF2C	TNFSF11	UBE2I
MGMT		BACH1	FKBP1A						GABRA1					FADD							ABL1	CD40	DYNLT1	SF3B1		CASP6	KRT7	PSMD14
MMP2		ACSL4	FAS						ARPC2					FAS							AKT2	DDIT3	SEC61B	PRKCD		MCL1	F3	VIM
MYD88		LONP1	FAM48A						VPS33A					FASLG							PTK2	NGF	CCL26	PDCD6IP		RBM20	GSTP1	MCM2
NEDD9		CD82	FADD						LAMP3					FASN							HSP90AA1	MAP2K1	CAST	SQSTM1		SIRT2	EZR	TP53BP1
NEFH		IL1B	ERO1L						MAP1LC3A					FBLIM1							PIK3CA	PIK3CA	TRPA1	PDCD5		BDNF	NES	PSMD2
NFKB1		CTSB	ERN1						ULK1					FBXW7-AS1							CHEK2	CDKN1B	ABCD3	NPM1		ACTC1	DNMT3B	PLK3
NFKBIA		POR	ERBB2						CLDN5					FER							ELAPOR1	CAT	SEC61G	TFRC		MIDEAS	LDLR	YWHAE
NGF		CYB5R1	EIF4G1						OFD1					FGF2							TNFRSF25	APP	RECQL	SOD1		UBE2C	WAS	NIPBL
NTRK1		ELOVL5	EIF4EBP1						RAB5A					FN1							HSPB1	EGF	CAPN10	YAP1		CALM3	TOP2A	VRK1
PAK1		FADS1	EIF2S1						AQP2					FOXA1							TP63	TNFRSF1B	NOX5	VIM		CDC25C	TARDBP	AKT1
PDCD4		ALOX12	EIF2AK3						TRIM21					FOXC2							NFE2L2	PML	RHD	PDCD6		ALB	PGR	MAD2L1BP
PDGFRB		FBXW7	EIF2AK2						DACT1					FOXO3							EGF	PCNA	SLC6A2	SDHB		RANGRF	ADAM12	PCM1
PEA15		PTEN	EGFR						VAMP8					GDF2							NR3C1	HSPB1		KEAP1		SPAG5	PAX6	PSMC4
PIK3CA		NR1D1	EEF2K						AHCY					GKN1							IL1B	RB1		ERCC6		BIRC2	CTSB	OFD1
PIK3CB		NR1D2	EEF2						CLCN7					GLI2							SOD1	CHUK		TSC1		GJA1	CASP6	PSMC2
PIK3CD		TBK1	EDEM1						SLC1A5					GLO1							NGF	NFE2L2		CAV1		MAPK3	HSPD1	PSMD1
PIK3CG		IL6	DRAM1						PCM1					GLUD1							VDAC1	ABL1		TP63		SNCA	DMD	CLIP1
PIK3R1		USP7	DNAJB9						NCOA4					GNE							BCL2L10	ERBB2		PDGFRA		ACTN2	S100B	RPA1
PIK3R2		CTSB	DNAJB1						CSNK1E					GRHL2							BRCA1	TRAF1		CD34		TNFRSF21	MAP2	AKAP8
PIK3R3		ACSL4	DLC1						NBR1					GSK3B							YWHAQ	IL15		RELA		NDE1	SERPINA3	SRC
PIK3R5		ATF4	DIRAS3						MAP1LC3B					HAVCR2							AMN	IFI27		SLC4A1		GAPDH	MSN	PSMA5
PLAT		BECN1	DDIT3						TRIM25					HGF							MAPK9	IFNA1		IKBKG		TMEM43	RPS27A	PSMD4
PLCB2		AQP3	DAPK2						ARL8B					HIF1A							TNFSF12	IL1A		NOS2		TRAF2	CALCA	PSMB2
PLPPR4		AQP5	DAPK1						UBE2D3					HK2							PCNA	HMOX1		NTRK1		TPX2	HBG2	HASPIN
PMAIP1		AQP8	CXCR4						RNF40					HMCN1							OPA1	MS4A2		GJA1		KIF23	FUS	PSMC1
PPP2R5B		IREB2	CX3CL1						MSTN					HMGA1							PPP1R13B	BAG3		MITF		CDK4	MRE11	BTRC
PPP3CA		ACSL4	CTSL1						ARF4					HMOX1							HDAC9	BRCA1		CBL		DNM1L	H2AX	RPS27A
PPP3CB		PEX10	CTSD						TAB3					HOTAIR							SQSTM1	CHEK2		NGF		ATRX	RARB	PLK2
PPP3CC		KEAP1	CTSB						SBF2					HRAS							NIBAN2	BIRC6		ABCB1		HADHB	C4A	AURKC
PPP3R1		AGPAT3	CLN3						ABL2					HSP90B1							CASP14	RIPK3		IGF1		TUBA1B	KIR2DL3	PBK
PPP3R2		PEX12	CHMP4B						CLOCK					HSPB1							STAT1	NR4A1		NLRP3		CCNA2	BGLAP	PSME1
PPT1		CHP1	CHMP2B						AGFG1					HTRA1							CD40	AR		TLR4		INCENP	TIMP1	CASP2
PRF1		GPAT4	CFLAR						SNAP23					ID2							DFFB	TP63		TET2		IL1A	CYP1A1	CGAS
PRKACA		BRPF1	CDKN2A						ATP13A2					IFI27							JAK2	HMGB1		HSP90AA1		ACE	BCOR	PSMC6
PRKACB		OSBPL9	CDKN1B						UBE2E1					IGF1							TXN	IKBKB		MAPK3		AR	TTR	SMC5
PRKACG		INTS2	CDKN1A						GABARAPL1					IGF1R							BCL2L14	PPP1R13B		IDH2		BRAF	IL12B	PSMD12
PRKAR1A		MMD	CD46						PAICS					IKBKG							AKT3	STK4		CCL2		CXCL8	ANGPT2	PIN1
PRKAR1B		CYP4F8	CCR2						ACLY					IL6							BRCA2	ENDOG		PPP2R1A		BAK1	TLR7	PSMC3
PRKAR2A		MLLT1	CCL2						UBE2D2					ILK							HRK	IL5		TP73		CDKN1B	RAD50	PSMA7
PRKAR2B		TTPA	CASP8						GABARAP					INHBB							GSK3B	CXCR4		SMARCB1		NTRK1	HFE	BABAM2
PRKX		GRIA3	CASP4						CALCOCO2					IQGAP1							BDNF	LMNA		SF3B2		ACADVL	NTRK3	CDT1
PSEN1		POM121L12	CASP3						IMPDH2					IRF6							HMGB1	HSP90AA1		MMP9		ERBB2	MIF	PSMA3
PSEN2		LIG3	CASP1						ATG13					ITGA2							YWHAE	RNF34		SCN1A		EMD	HTT	PSMD3
PTK2		AEBP2	CAPNS1						RING1					ITGA3							TERT	TNFAIP3		BECN1		ANXA5	CD46	PSMD13
RARA		AGPS	CAPN2						ULK2					ITGA4							CAT	HRAS		NOS3		TUBG1	F5	PSMD7
RELA		CDCA3	CAPN10						TMEM131L					ITGA5							CBL	ATG5		TCF3		IFNG	APEX1	EMD
RETSAT		PEX2	CAPN1						FYCO1					ITGA6							BCL2A1	CTLA4		FOS		GZMB	IL4R	EGFR
RHOB		LPCAT3	CANX						VPS4B					ITGA8							NIBAN1	CCNB1		PTK2		NFKB1	STAT6	SFN
RHOT2		PEX6	CAMKK2						MID1					ITGAV							CHUK	TNFRSF11B		RHEB		PRKN	CYP2A6	ALMS1
RIPK1		TIMM9	CALCOCO2						SIGLEC15					ITGB1							MAP2K4	FOS		DSG2		STAT3	FLT4	PSMB5
RNASEL		DCAF7	C17orf88						LGALS8					ITGB3							YAP1	NR3C1		MAPT		TTK	AHR	HDAC1
ROCK1		LCE2C	C12orf44						BACE2					ITGB4							YWHAB	CCL2		CDK6		ANAPC1	KRT20	CCNF
SAT1		FAR1	BNIP3L						RNF41					ITGB5							FOS	YAP1		ENG		MAPK10	TNFRSF11B	CEP131
SATB1		PHF21A	BNIP3						SMCR8					ITPRIP							CCNA2	HSPA4		ALB		MECP2	TGM2	CYCS
SC5D		SMAD7	BNIP1						GABARAPL2					JUP							ABCB1	NGFR		BCR		CDC16	CD55	LIN9
SLC20A1		LYRM1	BIRC6						VPS11					KDM3A							XAF1	PTPA		EZH2		HTRA2	DRD4	CEP152
SMAD7		AMN	BIRC5						STX5					KDR							CSE1L	MAP2K4		CD36		PSEN1	CR1	ABCB1
SOD1		PEX3	BID						VAMP7					KL							EP300	CCNA2		JUP		TUBA1A	ANGPT1	PSMD8
SOD2		MTCH1	BECN1						SHFL					KLF12							IKBKB	CD40LG		HMGB1		CENPF	GRP	PSMB9
SPTAN1		ZEB1	BCL2L1						VPS16					KRAS							PIK3R1	PIK3R1		CSF2		TUBB	RPSA	PPP1CA
SQSTM1		SIRT1	BCL2						MCOLN2					KRT14							HDAC1	PDCD1		CALM2		SEMA3A	CRB1	GSK3B
TAP1		ACADSB	BAX						MCOLN3					LAMA3							BCL2L13	FAF1		MMP2		MYD88	CRYAB	H2AX
TGFB2		SLC39A14	BAK1						VPS13C					LAMB3							AR	KRT18		DNMT1		SQSTM1	ALOX5	PSMF1
TGFBR3		NCOA4	BAG3						MREG					LAMC2							CCNB1	NOS2		PRF1		TERT	GSTM1	POLE
TIMP1		MAP3K11	BAG1						PLEKHM1					LATS1							RIPK3	PRKCA		IL6R		TPM1	WNT5A	PSME2
TIMP2		GSK3B	ATIC						MARCHF1					LDHA							BNIP3	CXCR3		SLC2A1		DMD	IL9	PSMD10
TIMP3		MAPK8	ATG9B						ALPI					LGALS1							PTPN11	RARA		DAPK3		APOE	PRL	ORC2
TNF		BRD7	ATG9A						PDE1C					LGALS3							IFNA1	CD274		CREB1		GRIN1	LRRK2	HSPA1A
TNFRSF10A		TP53	ATG7						RAB21					LMO3							ENDOG	CDK4		WWOX		APAF1	LPL	MAPK8
TNFRSF10B		SLC25A28	ATG5						EI24					LPAR1							IL4	IGFBP3		SKP2		KIF20A	C3	PSMB8
TNFRSF10C		ACSL4	ATG4D						ATG4A					LRP1							FOXO1	ABCB1		CASP7		CAT	AGER	PSMA6
TNFRSF10D		MFN2	ATG4C						VPS18					LTB4R2							HMOX1	PAK2		KLRK1		ESR1	TIA1	DES
TNFRSF12A		ACSL4	ATG4B						ACP2					LTF							PRKN	IL24		ROCK1		DIABLO	IFNA2	RAD51
TNFRSF1A		SLC11A2	ATG4A						NLRP6					MAD2L1							IL3	HIPK2		FAT1		HSPD1	HBA2	CDK11B
TNFSF10		SLC38A1	ATG3						CBLL1					MALAT1							HSPA4	HSPA1A		ERCC2		FLNA	KLK3	EML2
TOP2A		TSC1	ATG2B						GPSM1					MAOA							NGFR	PRPF8		DES		RPS27A	BCL3	APC
TP53		PEBP1	ATG2A						ROBO3					MAP2K1							YWHAZ	SQSTM1		ELOC		CCNB2	CD59	NF1
TRADD		TGFB1	ATG16L2						ILKAP					MAP2K2							DAPK1	IFNB1		MALT1		NEK2	IDS	VCP
TRAF2		SNCA	ATG16L1						CACYBP					MAP3K1							IL5	IL17A		NR3C1		FZR1	HTR2A	MAPK3
TSPO		SIRT3	ATG12						MTX1					MAP3K7							C1QBP	DAPK3		ANXA5		FOXM1	IL1R1	JAK2
TXNIP		PRKAA2	ATG10						CTSV					MAPK1							PRKCA	IRF1		GAPDH		GSK3B	RHO	UBB
VDAC2		TFRC	ATF6						MKRN2					MAPK11							CDK5	TUG1		CEACAM1		BIRC3	CYP1B1	ATR
WEE1		CGAS	ATF4						SCFD1					MAPK3							PRPF8	YWHAB		POU5F1		PRKAG2	SLC6A4	TOPBP1
XIAP		STING1	ARSB						ATP6V0D1					MAPK8							TRAF1	ICAM1		SNCA		SCNN1A	FGF7	ERBB2
		HDDC3	ARSA						TRIM69					MAVS							RNF7	MMP9		CASP1		CDC25A	RUNX1T1	SSNA1
		MDM2	ARNT						MAEL					MCL1							NOS2	TNFRSF12A		MYH6		BAG4	AGTR1	SUMO1
		MDM4	APOL1						LAMTOR5					MDM2							BAG3	YWHAQ		E2F1		WEE1	WNT1	FBXW11
		ALOX15	AMBRA1						STX6					MET							TNFRSF1B	EPO		MCM4		BNIP3	OXTR	PSMB1
		POR							HERC4					MGAT5							PDCD5	HGF		GFAP		SGO1	HBA1	PSME4
		DLD							VPS41					MIR107							PDCD6	CDH1		YWHAE		TP73	CDX2	PRKDC
		LONP1							SLC2A12					MIR10A							BRAF	TLR2		HMOX1		NTRK2	CALB2	HIF1A
		ACSL4							SEC22B					MIR124- 1							GSDME	IRF3		BAK1		MT-CYB	ADRB2	CDKN3
		BACH1							C1QL3					MIR141							IGFBP3	KIT		SLC25A5		ANAPC2	LAMP2	PSMB7
		DNAJB6							KDM7A					MIR145							RARA	SMPD1		HGF		MDM2	SERPINA1	PSMB3
		WWTR1							MAP1LC3C					MIR181A1							IRF1	BDNF		IL13		NR3C1	SNAP25	BAX
		SIRT1							TIFAB					MIR1827							CXCR4	CHEK1		PSEN1		UBC	MEF2C	PSMB6
		ATM												MIR200A							IKBKG	NLRP1		APOE		PHOX2B	PLA2G4A	EML1
		PRKCA												MIR200B							CDK4	CDK5		PRKCA		PTPN11	HLA-DQA1	PSMA2
		LGMN												MIR200C							INS	TRAF6		ITGB3		IKBKB	KIR2DS4	VEGFA
		ACSL4												MIR204							HSPA1A	BNIP3		INSR		EGR1	CASR	PSMD9
		TP53												MIR21							DNM1L	MADD		KRT5		RAD21	C9orf72	DCLRE1A
		IFNG												MIR26A1							TLR4	F2		DHFR		SMC1A	CYP2D6	KIF3B
		SMPD1												MIR30B							STK4	C1QBP		CCNB1		APC	ACHE	PSMB4
		MYCN												MIR30C1							NR4A1	YWHAE		TRAF2		BRCA2	TKT	FANCD2
		SLC11A2												MIR363							SP1	PRF1		CAT		FOS	KNG1	CETN1
		IFNA1												MIR525							MAP3K1	F7		CYLD		TUBB4B	HPRT1	BLM
		IFNA2												MIR630							F10	THPO		SMAD3		RAN	CTSL	UBA52
		IFNA4												MMP11							TNFRSF11B	NPM1		PLN		ANAPC4	AICDA	CDC5L
		IFNA5												MMP13							FAF1	CAV1		FLT1		VIM	GYPA	CASP9
		IFNA6												MMP2							BIRC6	YWHAZ		ITGB2		VCP	NR1H2	ESR1
		IFNA7												MMP9							IFI27	SP1		CDH2		CLU	SCGB1A1	PTPA
		IFNA8												MNX1							HIPK2	H2AX		RARA		PSMC4	PCSK9	PSMB10
		IFNA10												MSLN							PTPA	TFPI		XPO1		BCS1L	PIK3C2A	PSMD5
		IFNA13												MTA1							CREB1	TGFB2		CEP85L		TH	COL3A1	CDKN2B
		IFNA14												MTDH							IL2RA	ATR		MAPK10		DYNC1H1	GH1	CLTA
		IFNA16												MTOR							CSNK2A1	CRADD		TRPM4		RAC1	MERTK	NIN
		IFNA17												MUC1							ACTN2	FOXO1		SOX2		TGFB3	IAPP	HSP90AB1
		IFNA21												MYBBP1A							F8	TNFSF11		IFNA1		HSPA1A	WNT3A	MCL1
		SMG9												MYC							RIPK2	WWOX		ACTB		SRC	CYP3A4	BRCC3
		NR1D1												MYH9							IL24	CCL5		CSF1		DCTN1	TBP	MLH1
		ACSL4												MYO5A							ACTA2	EP300		GSK3B		VCL	DFFA	COMT
		PPARG												NDRG1							CDH1	PLK1		DDX3X		JPH2	MT-CO1	RPA3
		TLR4												NFE2L2							YWHAG	DNM1L		PIK3CB		JAK2	IGHE	NOTCH1
		IL6												NGF							NOTCH1	PIDD1		NFKB2		PRKCD	PTH	ANLN
		ATF3												NKX2- 1							JUP	PRKN		CCNA2		RANBP2	NPHS1	SPICE1
		HMOX1												NOTCH1							PAK2	TNFSF13B		CHEK1		NDUFA13	MB	POLD1
		HMGB1												NOTCH3							KIT	IL13		PLK1		PIK3CG	ELP1	SYP
		EPAS1												NOX4							MMP9	GSK3A		IL17A		NUF2	GHR	S100B
		SNX5												NQO1							TNFAIP3	BMP6		ATG5		DDX3X	CCL11	ERCC2
		PAQR3												NRAS							MAPT	CASP12		STK4		AKT2	NAGLU	XRCC3
		MICU1												NTF3							KRT18	CD80		PDCD11		ERCC2	XDH	PSMA8
		NOX4												NTRK1							CHEK1	NOTCH1		TFEB		PPP2R1A	SAG	PSMB11
		TOR2A												NTRK2							SYVN1	FGF2		CLU		MAPRE1	HEXA	CDC45
		MAP3K14												NTRK3							TTN	CD28		EGR1		NOL3	LCN2	CDK11A
		SIRT3												OCLN							TUG1	PTPN13		TLR2		GFAP	NPY	SOD1
		QSOX1												OGT							STK3	BCL2L12		FLNC		KIF2A	HPSE	RAD17
		MIB2												OLFM3							CTSD	CSF2		HLA-A		TGFB1	GPX1	DCX
		CLTRN												ONECUT1							DSP	RPS6KB1		CADM1		CLASP1	LAMP1	PIBF1
		KLF2												PAK1							ATG5	NOS3		GBA1		RHOA	RPE65	IDH1
		TFRC												PAK2							IRF3	PIM1		ING1		PARK7	SPTLC1	SNW1
		FOXO4												PAK3							PLK1	CXCL12		CDC25C		MAP2K1	CYP2E1	ANXA2
		ELAVL1												PAK4							MYH7	UNC5B		PROM1		LATS1	COMT	HDAC6
		YTHDC2												PARP1							CREBBP	GSN		MGMT		IKBKG	GSDME	GTSE1
		DDR2												PBK							CDC25C	ITPR1		PIK3R2		MLKL	UGT1A1	EVI5
		SLC39A7												PCNA							NPM1	CD27		LYN		SLC25A4	ROCK2	MCM10
		TRIM46												PDCD4							ERN1	FLT3		TGFB2		ZW10	FLG	MRE11
		ACSL1												PDCD6IP							EPO	ESR2		CDKN3		CDC25B	GSR	DTL
		KDM5A												PDGFRB							TRAF6	BRAF		HDAC1		TBX5	RALBP1	ROCK1
		TRIM21												PDK4							THAP1	LGALS3		MMP1		CASP4	SERPINC1	ENO2
		HMOX1												PDPK1							FLNC	IL9		CDKN2C		BAG3	F11R	TICRR
		DPEP1												PHLDA2							FGF2	STK3		HSPA5		CDH1	RDX	TNFSF10
		CYGB												PIK3C2B							H2AX	TET2		VDR		RCC1	PRPH2	CFH
		IDO1												PIK3CA							CD40LG	MAP3K7		SIRT1		BRD4	LAMA1	PPP1R9B
		GSTZ1												PIK3CB							TNFSF13B	MET		KRT18		HSF1	DRD2	TP73
		TP53												PIK3CG							PRF1	NTRK1		HDAC9		MYL3	DDB1	CASP7
		ACO1												PIK3R1							SMPD1	ELANE		VCL		CDKN3	INHA	MAPRE3
		GJA1												PIK3R2							ATR	MMP2		IGF2		SKP2	SLC17A5	SEPTIN2
		IREB2												PIK3R3							PSEN1	GAPDH		MSH6		CHAT	CST3	MYB
		SLC7A11												PIN1							RAC1	THBS1		FOXO3		ASCL1	HMGCR	CASP6
		PGRMC1												PIP5K1C							LCK	CREB1		SHH		HRAS	ABCA4	DMC1
		CIRBP												PITPNC1							NTRK1	TLR3		CTSD		CLCF1	GPT	TGFB1
		FAR1												PLAT							TGM2	GDF15		PRKDC		CKAP5	ENDOG	ARF6
		USP11												PLAU							SLC25A4	IER3		VWF		YWHAH	HADH	STAG3
		STING1												PLAUR							NLRP1	SHC1		SHC1		KIT	DNTT	CDK5
		YAP1												PLG							YWHAH	MAP3K14		DIDO1		SPDL1	PVALB	NFKB1
		HMOX1												PLK1							LMNB1	FCER2		JAK1		HMOX1	TSLP	NUP88
		TRIM26												PPARG							THOC1	EZH2		AXL		HMGB1	CD84	WNK1
		YAP1												PPP1R13B							HINT1	TOP1		CHUK		F2	HTR3A	POT1
		NDRG1												PPP2CA							SH3KBP1	LCK		ITGB4		PSMC5	OPRM1	MTOR
		FADS2												PPP2R1A							PDCD6IP	BCAP31		CFTR		PSEN2	TGIF1	PKD2
		PIEZO1												PPP2R2D							SHC1	CDK6		TRAF6		UBE2D1	MSMB	MOS
		LIFR												PPP2R5A							KDR	TIMP1		FLNA		MTOR	PEPD	FLNA
		PTPN6												PRDX4							CD274	CD14		LAMP2		MAOA	PON1	HSPB1
		EGR1												PRKACA							CXCL12	CCR6		ZEB1		EP300	WNT7A	CBX5
		ADAM23												PRKCA							SNCA	PRKCI		CALR		TUBB6	KL	CEP350
		ACSL4												PRKCI							VIM	EIF2S1		GRB2		HDAC1	CEP290	ANXA5
		CPEB1												PRKCQ							PDCD4	YWHAG		TNFAIP3		TACC3	GSTT1	BARD1
		COX4I2												PRKD1							RET	FN1		CDC6		FHL1	F10	PTK2
		TIMP1												PRPF4B							TIA1	SPP1		ITGA6		INS	TMPO	YWHAZ
		KDM6B												PTEN							TOP1	KITLG		DAP		EGF	CYP2C9	AIFM1
		NCOA4												PTGS2							LGALS3	TIMP3		APAF1		MLH1	COL4A5	MIIP
		GSK3B												PTHLH							CDKN3	SYK		ABCC1		CDC14A	FIP1L1	ROCK2
		IFNG												PTK2							DAPK3	STK11		SOD2		MAP3K5	ADM	TBCD
		METTL14												PTK2B							SPHK1	INS		DDIT3		HTT	MUS81	MAPT
		CHAC1												PTK6							BMF	YWHAH		PDCD2L		SMARCA4	STK24	NCL
		MIB1												PTPN1							TRAF3	BCL10		PRKAR1A		ECT2	GM2A	PPARG
		KDM5C												PTPN11							IL17A	PTPN11		HDAC4		PPARG	EPHX1	PPP1R13L
		ACSL4												PTRH2							EZH2	DAPK2		ALCAM		MAP2	CTSC	H1-1
		CCDC6												PXN							LGALS1	VIM		HSPB1		LMNB1	TACSTD2	NTRK1
		ATF3												PYCARD							ITPR1	ERBB3		STAT5A		PRKCA	SCN9A	NUP54
		IREB2												QSOX1							EIF2AK2	BMP4		RPS6KB1		ABCB1	IL33	SPHK1
		CFL1												RAC1							WWOX	FGFR3		FYN		CEP192	USH2A	TOP1
		ALOXE3												RAC3							MET	GADD45A		LATS1		H2AX	CD2AP	HSPA9
		KMT2D												RACK1							GAPDH	TTN		SMPD1		DYNLL1	WNT3	IFI27
		SLC7A11												RAD9A							PPP1R13L	EGR1		TYMS		CDC23	RLBP1	IGF1R
		GPX4												RAF1							TNFSF11	FAIM2		PRKD1		FOXO3	GPHN	F3
		AKR1C1												RANBP9							BCR	SELL		FANCC		GOLGA2	CRYAA	DNMT1
		AKR1C2												RB1							GDF15	TNFRSF21		TBK1		NOS2	SPTBN1	CEP85
		AKR1C3												RBFOX2							CAV1	CRP		CHGA		CUL3	FKBP5	NCOR1
		GPX4												RBL2							ERBB3	CDC25C		CD47		ACTA1	SLX4	FBXW5
		RB1												RELA							IL15	IGHE		TH		TSC2	APOH	CELF2
		HSPB1												RHOA							SCN5A	BMP2		H3-3A		MAPK9	SCN2A	TRIM39
		HSF1												RHOB							LDB3	SFTPD		LGALS3		BECN1	ATP7B	FAS
		SLC7A11												RHOC							NDRG1	CASP8AP2		CALM1		HSPA4	FGF23	VWF
		GPX4												RHOG							PRKCE	MAPT		PLCG1		ACTB	ACP3	HSPA8
		GCLC												RHOQ							IL18	SUMO1		CDC73		CDK5RAP2	WNK1	CRLS1
		SLC7A11												RIPK1							BMP6	CXCL10		COL1A1		FOXO1	F8	LIMK1
		NFE2L2												ROCK1							YY1	LYN		EVA1A		MYLK	CYP1A2	CTSB
		SQSTM1												RPS6KA3							IL13	VHL		TFE3		SIRT1	PRPF31	ELAVL1
		NQO1												RPS6KB1							SPP1	PRKCZ		IGFBP3		CENPC	ADGRV1	MAPRE2
		HMOX1												S100A4							ALB	STAT6		TF		PRKACA	GGT1	RNF2
		FTH1												S100A7							SUMO1	FGFR2		PTPN6		CTSD	GNLY	IQGAP1
		MUC1												SATB1							PPIA	F5		DMD		ECE1	PPBP	PRDX1
		SLC3A2												SCRIB							FOXP3	ODC1		CTNND2		SMC3	GSTM3	DDX5
		MT1G												SDCBP							GSDMD	ITGB2		HLA-C		TUBB4A	ZC3H12A	APP
		NFE2L2												SERPINA1							ESR2	PDPK1		APOB		PSMD2	ADRB1	TERF2
		SLC40A1												SERPINB1							TNNT2	MKI67		L1CAM		PPP2CA	F9	DUSP19
		SLC7A11												SERPINE1							TSC2	CD69		CTSB		TARDBP	APOBEC3G	TIMELESS
		GPX4												SESN1							PDCD10	ACIN1		EWSR1		CDK6	CYP3A5	PNKP
		SLC7A11												SESN2							CTSB	PSEN1		EPOR		CPT2	CXCL5	PINX1
		CISD1												SESN3							PRKCI	JAK1		ESR2		TMPO	TCN2	PIK3R1
		SLC7A11												SETD2							TLR2	BTK		AKT3		HTR2A	NPHP3	WDR1
		FANCD2												SFN							MKI67	DNASE1L3		CEACAM3		CEP55	TPT1	SARM1
		GPX4												SFRP1							SFN	SFRP1		RIPK3		SMC4	DFFB	SF3B1
		NFE2L2												SH3GLB1							CARD8	ALOX5		ATG7		HSPB1	NAT2	HSPA4
		FTMT												SHC1							MFN2	MPO		XRCC1		CENPA	CYP2C19	MAP2
		HSPA5												SIK1							STK17B	CSF3		CTNNA1		PAFAH1B1	GLRA1	TGFB2
		ATF4												SIK2							ACTC1	LTBR		CD81		NCAPD2	POLB	MTHFR
		SLC7A11												SIRPA							FHIT	UNC5A		TOP2A		IL6R	CETP	KIF13A
		GPX4												SIRT1							PDCD1	CD8A		TNFSF11		NUDC	LHB	RBBP6
		GPX4												SIRT3							PPP2CA	RFFL		DEDD2		NLRP1	NR2E3	DIAPH3
		HMOX1												SIRT6							CAPN2	SERPINC1		G6PD		ANAPC11	SCN11A	KIF13B
		ATF4												SKP2							ATF2	NFKB2		MMP14		CCND2	MT-ND5	PSPC1
		NFE2L2												SLC2A1							IER3	RET		GATA4		BANF1	SNRNP200	POLR2A
		TP53												SLC39A6							BCL2L12	EIF2AK3		ACTN2		OPTN	SLC34A1	HMGA2
		SLC7A11												SLCO1B3							GJA1	PCSK9		TARDBP		FGF2	DUT	CNTROB
		HELLS												SMAD4							GSN	MYCN		STIM1		PLEC	MAVS	PARG
		SCD												SMAD7							CARD16	TGFA		AURKB		NLRP3	WNT7B	HDAC2
		FADS2												SMARCE1							BCAP31	YY1		KRT14		NCAPH2	TOPORS	FLT1
		SRC												SNAI2							ICAM1	HDAC2		RAD51		TK1	F7	BDNF
		STAT3												SOD2							MADD	SMAD7		CRYAB		LEMD2	ZFYVE26	CTCF
		NFE2L2												SP1							NOS3	IFIH1		EZR		HAUS8	F12	TNF
		PML												SPHK1							PIM1	BEX3		MPO		TBK1	TRIM33	GNAI1
		MTOR												SPIB							PTPN13	DUSP19		ACTA1		SOD2	TULP1	IKBKG
		NFS1												SPINK1							BAG1	ITGAM		NOTCH3		NDC80	GUCY2D	GADD45A
		TP63												SPP1							RPS6KB1	ABCC1		TJP1		CRYAB	WHRN	FGFR1
		SLC7A11												SRC							HSPD1	KAT5		HSPD1		LDLR	GSS	RELA
		TP53												SRSF3							STAT5A	XBP1		F2		KPNB1	GCH1	PAK1
		CDKN1A												STAT3							CSF2	IRS1		PGR		CDKN1C	PPIG	XIAP
		SLC40A1												STK11							F9	FOXP3		RUNX2		RASSF1	RP2	RAC1
		GPX4												STK38							FLT3	FASN		TLR3		DDIT3	CNBP	TINF2
		GPX4												TAGLN							CAST	F9		ITGAV		CHMP2B	CGB3	PPM1D
		ENPP2												TDGF1							TNFRSF12A	CCL3		CEACAM6		BABAM2	DRD1	ATF2
		VDAC2												TFDP1							TPM1	RAC1		DPP4		CCNE1	RBP4	EIF4E
		FH												TGFB1							VCP	VCAM1		HSPA4		TLR4	CRX	SETD2
		CISD2												THBS1							HGF	IGF2		PKM		PTTG1	STK26	PPP1R10
		SLC40A1												TIAM1							MAP3K7	CBL		CD209		CREBBP	CSN1S1	RBM3
		CBS												TIMP1							TIMP1	FGFR1		NUMA1		HAUS3	NCOA4	CASP8
		NFE2L2												TLE1							CRADD	TGFBR1		WAS		TP63	RPGRIP1	USP33
		SQSTM1												TLE5							F2	ALB		MPL		TGFBR2	HSD17B10	DSP
		GPX4												TLN1							APOE	HSPA8		RPS27A		PEA15	IL1RAPL2	SUGT1
		ISCU												TLR3							KNG1	SPTAN1		HNF4A		RALBP1	GYPB	CD9
		FTH1												TNC							TET2	NDUFS4		LDLR		CEP57	SMCHD1	RBM27
		ACSL3												TNFRSF10B							RNASEL	BCL2L15		PLEC		XPO1	CYP2B6	IL6
		OTUB1												TNFRSF12A							FGFR3	PTPRC		ITGA5		CSNK2A1	WNT2B	HMGA1
		CD44												TNFRSF1A							ABCC1	IL2RB		PDHA1		PSMC3	HRH1	RAD52
		STAT3												TNFSF10							EIF5A	OLR1		ITGAM		SLC6A3	AHSP	SMC6
		BRD4												TP53							HSP90AB1	NTRK2		MCAM		TUBA4A	ZIC2	SQSTM1
		PRDX6												TP63							MAPK11	DSP		IGH		SST	EPX	PIK3C2A
		SCD												TP73							AURKA	IL7		FOXM1		NF1	SIX3	SERPINE1
		SESN2												TPM1							DSG2	DEDD		VCP		MYPN	SHBG	TRIO
		NF2												TRAF2							MAP3K14	TYMP		DNM1L		IGF1	ENPP3	UBR5
		ARNTL												TRIM31							GDNF	MUC1		PSAP		AVEN	NPHS2	GFAP
		HIF1A												TSC2							TMBIM6	NLRP3		GLI1		KNL1	BCHE	TG
		JUN												TSG101							RPS3	CD36		TRAF3		HSPA5	CHRM3	YEATS2
		CA9												TUBB3							STK11	GCG		MSN		HBB	PTMA	PRMT5
		HSPA5												TWIST1							FGFR2	NRG1		GSTP1		PRC1	RDH12	SMAD3
		TMBIM4												UBE2C							NUPR1	PRKAA1		CUL3		TREX1	GHRH	USP7
		HSPA5												VEGFA							BMP4	GSDME		F3		TUBB3	NUDT6	MAPK10
		PLIN2												VPS37A							CAPN1	NOX4		RASSF1		CUL1	EPHX2	SART1
		AIFM2												VTN							EGR1	HSP90AB1		RPL5		CDCA5	PTS	KMT2A
		AIFM2												XAF1							THBS1	ITGAL		LEP		CTSB	RC3H1	MYCN
		LAMP2												XIAP							CDK6	TRAF5		HSPG2		CYLD	AFF4	TBP
		ZFP36												YAP1							CDC25A	APOE		BNIP3		MSH2	PDE6B	MAPKAPK2
		GPX4												YWHAZ							XBP1	SMPD2		MAPK9		ASPM	PLCD1	HSPA5
		PROM2												ZBTB7A							DYNLL1	TNNT2		HTT		LBR	LRAT	NPY4R
		CHMP5												ZEB1							CD27	APEX1		BSG		NPM1	ACTN3	PIK3CA
		CHMP6												ZEB2							IRS1	HTT		PRKCB		ESPL1	WNT10A	PPP2R3A
		AKR1C1												ZNF304							IL9	SOCS3		MYH9		KRT18	KIF1A	VCPIP1
		AKR1C2												ZNF32							KITLG	MALT1		NQO1		NEK9	SLC22A2	IGF1
		AKR1C3																			PRKD1	CD47		IRS1		STK4	WNT10B	IL1B
		CBS																			SMAD7	ACHE		MYLK		HDAC9	GYPE	GSTP1
		NFE2L2																			PIDD1	PRDX2		SAMHD1		YWHAQ	PDE6A	EXO1
		CAV1																			PTK2B	BAG6		PRNP		ATG5	STMN2	RNF213
		GCH1																			BMP2	CAPN1		NOD2		ANKLE2	HRH2	GIGYF2
		SIRT3																			TCN1	P2RX7		LGALS1		PYCARD	OXA1L	MAP7D3
		DAZAP1																			DNAJA3	GSTP1		RPL11		DYRK1A	SLC12A3	NFKBIA
		PIR																			EIF2S1	PPARA		ATF4		NCAPH	RP1	TJP1
		GCLC																			PRDX1	NOS1		PML		NFE2L2	AKR1A1	XRCC2
		FTL																			SREBF1	CCND3		DIABLO		GPSM2	LCA5	EYA2
		HCAR1																			IFNB1	B2M		BMI1		TUBA1C	ROM1	TPRN
		SLC16A1																			SPTAN1	IAPP		HCFC1		CAV1	RNASE3	ATG5
		RRM2																			BTK	MLKL		FUS		GLA	RETREG1	TSPAN32
		SCD																			FASN	PLG		PRKACA		ENDOG	CCDC6	ALB
		NR4A1																			NQO1	PROC		H2AX		CHFR	CDHR1	BAP1
		PIK3CA																			RYR2	EDN1		SMAD2		AKT3	GP9	CCNG1
		RPTOR																			GADD45A	ATF3		H3C1		CCNA1	SPTLC2	VDAC2
		SREBF1																			UACA	PIK3R2		KRT8		AQP4	PAH	TIPIN
		SREBF2																			PRKCB	PRKCQ		HSPA8		KCNA5	APOBEC3F	SEC16A
		FZD7																			PRKAA1	TYMS		HSPA1A		ITGB3BP	LALBA	BCL2L11
		NFE2L2																			MYBPC3	TICAM1		KCNN4		NUP155	ALDH7A1	NOTCH2
		NFE2L2																			ATF4	NRP1		XBP1		IRF1	RPLP2	COPB2
		P4HB																			MDM4	F2R		BST2		FTO	SRD5A1	BAG3
		NT5DC2																			HDAC2	JAK3		CDC7		NDUFS4	MRGPRX2	SP1
		BCAT2																			CD36	TSPO		NANOG		CHRM2	GC	CTSD
		HSF1																			TYMS	PLAUR		CXCR3		CDCA8	SOD3	SLAIN2
		PLA2G6																			PINK1	MAGED1		OPTN		TOP2A	DRD3	SUMO2
		PARK7																			MLH1	FYN		NME1		CREB1	EYS	INF2
		FXN																			CD44	ROCK1		NOTCH2		ERCC6	SPATA7	RBM10
		SUV39H1																			ACHE	PRKDC		PXN		RIPK2	PIEZO2	SF3B4
		ATF2																			SMAD2	LEP		DKC1		FAF1	CS	NF2
		CDKN1A																			ACIN1	SFN		CDC37		PHLDA1	STK25	GABRB3
		FTH1																			MYCN	DNMT1		PVR		MGMT	SULT1A1	MACROH2A1
		NFE2L2																			EIF2AK3	PAK1		EPAS1		MTHFR	CNGA1	INSR
		STAT3																			ACVR1	NUMA1		SFPQ		WT1	F11	MLKL
		ACOT1																			PKP2	HMGCR		ELANE		CLASP2	ADRA2B	CEP170
		NFE2L2																			UBC	GPT		RPS26		DIS3	POLM	ORAI3
		ALDH3A2																			PPM1D	STAT5B		IFNB1		NUP98	WNT9B	ARL2
		NFE2L2																			BAG6	RPS6KA1		PARK7		CCND3	F2RL2	CTNND1
		STK11																			TNFRSF21	TMBIM4		RAD50		GCK	TRH	SUPT5H
		FNDC5																			TLR3	ITGB1		NUP214		PRKDC	KLK4	EPOR
		CDH1																			KAT2B	SFPQ		RPS19		SMC2	ADRA1B	NQO1
		NFE2L2																			PPP1R15A	AGER		HDAC6		PTGS2	MS4A2	DIABLO
		NEDD4L																			PRKCZ	ITGAV		S100B		PPP2R2A	ZNF469	PLA2G7
		SQSTM1																			RARB	S100A9		ORAI1		IL2	TXNDC9	SPOP
		TF																			NOX4	ULK1		PNP		SARM1	SCP2	MEN1
		FTMT																			TNFRSF11A	PARK7		CXCL10		NEK6	RD3	CCAR2
		BRD2																			GRB2	CCR5		MAP2		PSMD4	DUOX2	ZNF217
		BRD3																			CASP8AP2	CDK5R1		ITGA2		HNRNPU	PREP	APOBEC3B
		BRD4																			NOS1	RPS27A		NLRP1		ATF4	PCK2	NAMPT
		BRDT																			STK24	TNNI3		TOP1		TRIP13	ADRA1A	RPL18
		SCD																			SOS1	FAIM		PRKAA1		TYMS	PRND	TXN
		SLC7A11																			PIK3CB	SERPINE1		BCAP31		UBB	KLKB1	RPL4
		DECR1																			IL1A	SMAD2		TCIRG1		AVP	TOMM40	LZTS2
		NFE2L2																			CDK5R1	RHOA		PDPK1		UBE2S	PAEP	MCTS1
		GPX4																			NRG1	PRNP		KLF4		CHMP7	ENOSF1	POU5F1
		SLC7A11																			CCL2	TNFRSF8		CTNND1		ICAM1	AMD1	ERCC1
		NFE2L2																			DYSF	GDNF		MIF		CHMP4B	ATL3	TAOK2
		GLRX5																			RHOA	VDAC2		XPC		CSNK1D	TLK1	EEF1A1
		GPX4																			CFTR	SNCA		CYP1A1		RCC2	SLC18A3	RPS8
		NCOA3																			FGFR1	ATF6		TREM2		MAP2K4	SYNPO	PRKCQ
		NR5A2																			S100A9	PDGFRB		GLUL		KIF18A	OLFM4	SUB1
		GPX4																			TGFA	MAPK7		PBX1		WAPL	PNOC	PLA2G4A
		MTOR																			KAT5	BCR		FGF1		STIL	ALDH9A1	LOXL1
		PANX2																			IAPP	FCMR		CEBPB		PCNT	ADRA2C	TRAK1
		TFAP2A																			NUMA1	TFRC		TTR		NEXN	CBLIF	ACTA1
		CP																			BCL2L15	NTF3		TLR7		TPR	RGR	PALLD
		SLC7A11																			VHL	SIAH1		MBP		BBC3	NPRL2	MET
		ARF6																			ODC1	PRKAB1		NPC1		ANAPC5	LAP3	RASA1
		GDF15																			CSNK2A2	SHH		XRCC5		PSMC1	DUOX1	LDHA
		ABHD12																			SLC25A5	PRDX5		UBC		WRN	SLC44A1	KDR
		PPP1R13L																			TUBB	SMAD3		MMP3		DFFA	SNRPN	RECQL
		TFAM																			CTLA4	PPP1CA		CD33		TNKS	ERVK-6	SEPTIN7
		KDM3B																			SLC25A6	ANXA1		SDHA		RAD51	ADRA2A	KMT2D
		RNF113A																			PRNP	PLCG1		ACADM		PSMD11	ADRA1D	SEC23IP
		PARK7																			PARK7	TGFBR2		MAP2K4		CHUK	TPPP3	HUWE1
		AHCY																			BCL10	PROS1		IGF2R		BIK	DR1	TNRC6A
		FXN																			SFPQ	LTA		FANCA		PMAIP1	DHDH	UNC45A
		IDH2																			PRDX2	MIF		H2AC18		HAUS2	CTDSP1	FBN1
		PPARA																			MALT1	LCN2		APEX1		TNFAIP3	DRD5	CEP170B
		NOS2																			OPTN	TMBIM6		ADIPOQ		POGZ	RNPC3	FKBP4
		SIAH2																			CAV3	ITGA4		PMAIP1		CCNF	ALKBH1	BNIP3
		RELA																			ACTB	DCC		TPM1		RANGAP1	PDZD7	YWHAB
		PRKAA2																			VWF	CD44		YY1		FGFR1	HTR2C	HLCS
		VDR																			TFAP2A	SFRP2		TOP2B		NFKBIA	GEN1	SMAD4
		NEDD4																			NLRP3	BRCA2		CDC14A		GRIN2B	CCNT2	KIF6
		FXN																			PTPN3	BCL2L2-PABPN1		MYOC		FGB	BRF1	USP15
		AIFM2																			NFKB2	MEF2A		STAT6		PSMA6	PEDS1	EDC3
		PRDX1																			PPARA	TIMP2		TXN		ANAPC7	SLC47A1	H1-2
		AR																			PRKDC	DDX3X		XRCC6		NBN	CA3	SEC24B
		CBS																			EIF4E	AXL		SCRIB		YWHAZ	AOC1	BASP1
		NFE2L2																			DNASE1L3	ACE		MYH11		SOS1	WNT8A	BID
		CHMP5																			NTRK2	MYD88		AXIN1		CGAS	PRDM12	GNAS
		CHMP6																			XRCC6	ATG14		CDKN1C		LAMP2	PDCL	HNRNPA1
		HMOX1																			RPS27A	HDAC3		EPB41L3		H3-3A	HNMT	IRS2
		ZFP36																			RACK1	S100A8		SNAI1		SFN	ARHGAP28	BIRC3
		LAMP2																			GATA4	UBC		PLA2G6		CKAP2L	STH	SEPTIN6
		MTF1																			PCSK9	VDR		PRKCE		CCNB3	MTMR7	TERF2IP
		COPZ1																			ATF3	FANCD2		HADHA		PINK1	HRH3	MYH11
		NUPR1																			CAPNS1	NOD2		ACTG1		INSR	PLEKHN1	LRP5
		USP35																			HSPA8	FGA		CRTAM		TERF1	UTP3	TARDBP
		HSF1																			IGF2	WT1		LRRK2		IGF1R	HPSE2	ACD
		PROM2																			BRIP1	SKP2		EIF2AK3		PSME3	GPR174	TNRC6B
		PLA2G6																			DMD	GRB2		ANXA2		EML4	SPRN	SIPA1L3
		HIF1A																			BNIP3L	IGF2R		TGM2		PSMA7	AFM	NCOR2
		RRM2																			FIS1	PI3		ADAM17		PSMC2	CSN3	SMN1
		SLC7A11																			PTPMT1	CREBBP		BAG3		SPTAN1		VHL
		FTMT																			APEX1	MAP2K3		BBC3		PSMC6		KCNH5
		PARP1																			CIB1	RUNX1		GSN		RELA		ID3
		PARP2																			HTT	KEAP1		ITGA3		SKP1		MYT1
		PARP3																			CD19	GJA1		PPARGC1A		UNC5B		BCOR
		PARP4																			LRP2	FOXP2		AREG		CCL2		RPL7
		PARP6																			CD47	HSF1		CD55		GDNF		SF3B3
		PARP8																			LYN	TPT1		TMEM43		SKA1		LUC7L2
		PARP9																			PDGFRA	NR1H2		ADAM10		PIK3R1		SYNM
		PARP10																			F5	PHLPP1		FANCG		NEK7		DMD
		PARP11																			ALOX5	SET		CLTC		EIF2S1		RTEL1
		PARP12																			JAK1	GADD45B		MAP3K7		PSMD1		NUTM1
		PARP14																			GSTP1	TOP2A		ANXA1		PSMA5		HDAC9
		PARP15																			ERBB4	SERPINA3		CDC23		NIPBL		TRIM33
		PARP16																			TAFAZZIN	HSPB2		ASPSCR1		TRAF6		SUMO3
		PDSS2																			LAMP2	RARS1		ABCA1		TF		ZC3H11A
		TXN																			TGFBR2	PSMB8		EPHB2		STAT1		DNASE1
		SENP1																			TPT1	FGF1		H1-4		GATA2		CKB
		PLA2G6																			MMP2	CYLD		GRN		PSMA3		STRAP
		FGF21																			REL	GNRH1		TIMP3		MET		NFRKB
		CREB1																			DAPK2	XDH		PTPN1		CD4		STAU1
		CREB3																			HSPB8	IFI6		PPARA		RBX1		ZNF318
		CREB5																			PSEN2	EPHA3		CDC45		HAUS6		RNF169
		FTMT																			MEF2A	DAB2IP		PICALM		PTPA		PTGS2
		GOT1																			LATS2	MMP1		WEE1		ROCK1		RAD51D
		TFRC																			TNNI3	ITCH		LBR		TRAF3		TRIM24
		GPX4																			WT1	CALM1		RPSA		HTR3A		SPEN
		BEX1																			SOCS3	GZMA		GLB1		PIN1		DLG5
		ASAH2																			CSF3	IL4R		CCAR1		PSMB2		CPSF6
		SCD																			NKX2-5	GABARAP		RANBP2		NOTCH3		TRIP6
		FABP4																			MAP2K7	TMBIM1		LPL		STUB1		UTP14A
		AKT1S1																			ITGAM	PIK3C2A		EXTL3		PSMB8		RAVER1
		MLST8																			DAP3	NLRC4		IFIH1		PPA2		FES
		MTOR																			SFRP1	BMP7		CA9		PSMD14		F2
		RPTOR																			STAT5B	PRTN3		HDAC2		GSTP1		KDM5A
		CDH1																			ATRAID	CTSG		RACK1		HSPA8		BOD1L1
		SIRT1																			PDPK1	DEDD2		ENO1		REXO4		RAB6A
		TYRO3																			FBXO38	G6PD		RNASEL		PKM		NBR1
		SIRT6																			DPF2	NFATC1		GLA		STK11		NCKAP5L
		TMSB4X																			MYB	PROM1		ADAR		RAE1		MBLAC1
		TMSB4Y																			DUSP19	CCND2		CDK9		YWHAB		FKBP5
		KIF20A																			BCL6	MYB		EIF2AK2		PSMD12		SVIL
		ECH1																			PLCG1	EPOR		RELB		ANK3		DCAF7
		ETV4																			TAF6	ADA		IKBKE		FGFR3		MGA
		VCP																			TSC1	AHR		PRKCI		PTK2		PRKAB1
		ENPP2																			ACE	CR2		PRKCZ		PDGFRB		CDKN2AIP
		RBMS1																			F3	IL1R1		TNFSF12		HSPG2		HNF1B
		KDM4A																			MAPK8IP1	ARFGEF2		CCN2		CHMP2A		PSEN1
		CBS																			TIMP3	NTRK3		POLG		DIS3L2		BIRC2
		MGST1																			LTBR	TNFRSF9		LDB3		STK17A		PSIP1
		PRDX6																			RASSF1	TF		TUBB		KNTC1		CDK20
		MPC1																			PAK1	KRIT1		PRKAG2		H3-3B		JMJD1C
		CHMP1A																			APC	TUBB		GGPS1		KIF2B		XAB2
		CAMKK2																			CDK11B	CTNNA1		EPHB4		ZWILCH		PRR12
		SOX2																			GORASP1	BGLAP		H3C11		CARD16		ALPP
		SRSF9																			TGFB2	GAL		C3		WWOX		STN1
		PROK2																			SATB1	FGF7		ALOX5		BLM		RXRA
		SIRT2																			RBM5	ADIPOQ		PRL		MYH11		ENDOG
		MEF2C																			STYXL1	CYP2E1		CSNK2A1		TSC1		PHLDB2
		NF2																			SKP2	RUNX2		SLC25A4		TUBB2A		SMG7
		CDH1																			TFRC	ITK		MEFV		PSMD3		FST
		HSPB1																			OLR1	KMT2A		PHLDA1		IL4		FBN2
		EZH2																			ADA	PIK3CD		TIA1		VDAC1		CTC1
		PEDS1																			MAP2K2	CALCA		CDK7		EIF2AK2		CYP17A1
		SMPD1																			DNMT1	PPP3CA		SIRPA		NUP62		SERPINC1
		ADAMTS13																			TMEM43	G0S2		AGER		PSMD6		CYC1
		CDC25A																			ITGB1	CSF1		PYCARD		C1QBP		APEX1
		G6PD																			GCG	PSME3		CYP19A1		MRE11		NOG
		SRSF9																			MSH2	WEE1		RPA1		DKC1		CHRD
		CAV1																			PSIP1	CUL1		ITPR1		SSTR2		MMP9
		PPARD																			MAP2K6	CCR7		MED12		KIF20B		GSTM1
		CISD2																			RELB	CD86		NONO		FGA		IREB2
		ENO3																			MT-CYB	BMI1		EMD		REST		DICER1
		SESN2																			GAST	PTPN6		EIF4E		MYLK2		H2AC13
		LCN2																			CALM1	ACP1		PAX2		YAP1		SELE
		MARCHF5																			PPP1CA	GHRL		EIF4EBP1		PRKCB		STOM
		TRIB2																			TFDP1	AGAP2		MCM2		PPP2R5A		RBMX
		DHODH																			LCN2	HUWE1		BCS1L		ALK		PRDX5
		SLC7A11																			PLEKHF1	GLI1		PLG		NCAPD3		CAT
		OTUB1																			NDUFA13	MYH6		RPS24		MASTL		IL2
		PDK4																			RASSF5	ALPP		GNAI2		SMAD3		DNMT3A
		ADIPOQ																			AXL	PPP2R1A		SART1		APEX1		THBS1
		GPX4																			KMT2A	ELK1		CLN3		MCPH1		CXCR4
		IL6																			EDN1	DKK1		ELAVL1		SYNE1		TCF12
		PTPN18																			PRKAB1	TRIM28		HBA2		HDAC6		H2AC11
		FTH1																			DUSP1	HBB		HSF1		CHMP3		MCM3AP
		FTH1																			TRAF5	PRKACA		GLI3		DYNC1I2		RPL28
		FTL																			TSPO	PLK3		TIMD4		AGTR1		RPL29
		LCN2																			HNRNPK	CALR		LYST		NPPB		FAU
		ABCC5																			AHR	PLSCR1		RPL35A		UBE2I		PKD1
		CISD3																			MIF	GPX1		NDRG1		PDGFRA		CCN1
		MS4A15																			TG	PKN1		HADHB		PQBP1		BIN1
		LCN2																			SLC2A1	FOXM1		LDHA		MCM7		KCNA2
		FURIN																			CIDEA	PRODH		UNC13D		CD36		NCOA3
		GALNT14																			RUNX2	CARD11		CD59		POLG		MBD2
		KLHDC3																			NR1H2	CD70		PAWR		CDC6		RPL6
		MAPKAP1																			TGFBR1	CXADR		DYRK1A		ATF2		H2AC16
		MLST8																			ITGB4	CCN1		YWHAQ		UNC5C		H2AC15
		MTOR																			VDAC2	PTGS1		ACP1		RAD51C		H2AC17
		PRR5																			BAG4	MYH7		MAL		POLE		ABCC8
		RICTOR																			MYH6	KRT8		BRD4		NUP133		SLX4
		GSTM1																			CRP	CCN2		IFI27		PSMD8		U2SURP
		TERT																			AXIN1	SST		LGALS9		MSH6		HBB
		RARRES2																			NPPA	SELE		MUC5AC		CEBPB		CDK19
		USP11																			SAV1	PECAM1		RBX1		UBA52		F10
		DUSP1																			SH3GLB1	PGR		YWHAG		KIFC1		PLAT
		NOS2																			SIAH1	AREG		FGF7		CFH		THBD
		NCF2																			TMPO	PLAU		KIF1B		GJA5		GRN
		MT3																			CSF1	FGFR4		PHB1		PRPF8		FUS
		UBC																			SERPINC1	ADK		SPHK1		PGR		GATAD2B
		ALB																			TYMP	SNAI2		RIGI		NSFL1C		MBD3
		TXNRD1																			INSR	LRRK2		GAA		TFDP1		CAMSAP1
		SRXN1																			TCN2	APOH		FSCN1		NUSAP1		INS
		GPX2																			CCND3	GPER1		E2F4		CDKN2B		PBX1
		BNIP3																			NCOA3	THBD		MAD1L1		PSMB5		COL1A2
		OXSR1																			S100A8	BMX		POLR1C		VRK1		GNAO1
		SELENOS																			CALR	ABCG2		MCM7		IDH1		CAST
		ANGPTL7																			KCNH2	CXCL5		VRK1		HLA-DRB1		ACTR3
		SLC7A11																			ANXA1	FEM1B		SWAP70		PLK4		UBE2O
		DDIT4																			CDIP1	ANGPT2		POSTN		SLC25A5		ZNF281
		ASNS																			VCL	RUNX3		TFAP2A		MYOZ2		RPRD2
		TSC22D3																			SPHK2	ACE2		FHL1		GSDME		XRN1
		DDIT3																			IFIH1	MGMT		NEDD4L		IL6ST		CAMSAP2
		JDP2																			LATS1	NTN1		MMP13		H3C14		HK2
		SESN2																			TCAP	KL		WNT1		SERPINE1		NOXA1
		SLC1A4																			MLKL	SOS1		ATP7A		LGALS3		SIPA1
		PCK2																			PIK3R2	CDC42		SLC22A18		ALPL		BRAT1
		TXNIP																			ALOX12	NDUFA13		NR4A1		CXCR4		DZANK1
		VLDLR																			EDNRB	DELE1		PRDX1		IDH2		IL10
		GPT2																			FYN	CTSL		IRF3		SP1		VCAM1
		PSAT1																			HSP90B1	STUB1		SERPINA1		DGUOK		FHL1
		LURAP1L																			LEP	ADM		OXTR		DLGAP5		SLC16A1
		SLC7A5																			XDH	HDGF		ASAH1		LATS2		MEF2D
		HERPUD1																			RPS6KA1	EPAS1		PSMC4		CCNE2		TANK
		XBP1																			MYL2	ILK		ANTXR2		SMN1		SIPA1L1
		ATF3																			ETS1	PLA2G6		MAP1LC3A		VPS4A		MAP1A
		SLC3A2																			TXN2	CDIP1		SPARC		EIF2AK3		ZNF592
		CBS																			RHOB	MMP14		ECE1		EML3		FHL2
		ATF4																			HBB	CALM2		ADRB2		KARS1		PSAT1
		ZNF419																			F2R	S100B		TUBB3		VWF		CIZ1
		KLHL24																			PTRH2	GSDMD		TRPV4		STAG2		PRKD2
		TRIB3																			GSK3A	CNR2		RAP1A		NRG1		UBA2
		ZFP69B																			PDGFRB	IL7R		ANK1		SMAD4		NAV1
		ATP6V1G2																			ATF6	PIK3R3		ENPP1		EIF4G2		IRF2BP1
		VEGFA																			ADRB1	GH1		ITCH		ITGB1		BEND3
		GDF15																			KLHL9	HMGB2		PIK3C3		FGFR2		ACVR1
		TUBE1																			HK2	IL6R		LRBA		TNFRSF1B		F2RL1
		ARRDC3																			PPP3CC	AGTR1		ACADVL		CENPJ		DENND5A
		CEBPG																			ROCK1	HSPA1B		PEG10		SYNE2		COL5A1
		RGS4																			PRKCQ	CIDEB		OLR1		NDEL1		NDUFB10
		EIF2S1																			EPHA2	CIB1		SMARCE1		TUBB1		DNMT3L
		IL6																			USP7	NPPB		ATP2A2		PSMD7		CXCL12
		CXCL2																			GJB1	IL16		KRT10		PSAP		HLA-A
		RELA																			ELAVL1	NDRG2		C1QBP		STAG1		EFL1
		HSD17B11																			RAD51	EZR		HSP90B1		PAK2		COL1A1
		AGPAT3																			PLAUR	ZAP70		RPS10		CFTR		DCK
		SETD1B																			TRIM28	KLF6		DCTN1		COX5A		TRIM37
		HMOX1																			FOXM1	GAST		GLI2		KIF4A		MBD1
		TF																			HDAC4	MAP1LC3B		LAMP1		PPP2R1B		STING1
		FTL																			NTF3	XPO1		ACE2		CDC7		ARHGAP29
		RPL8																			ABCG2	RIGI		AGT		NQO1		IRF2BP2
		ATP5MC3																			CTSL	TRPV1		NBR1		PRKAA1		RASAL2
		TFRC																			KCNE1	HSD17B10		TRPM2		MMP9		SMTN
		MAFG																			RASGRP1	HLA-DQB1		TLR9		ZMPSTE24		TBC1D2B
		IL33																			CCR6	KLF11		FASN		TOP1		GIGYF1
		FTH1																			SYK	ZSWIM2		RPS17		PSMD10		SCAF8
		HAMP																			KEAP1	MTDH		CD82		CDK5R1		CCDC102A
		STEAP3																			HBEGF	MAP2K5		CPT1A		MPO		BORCS6
		DRD5																			CXCL10	PRKAR1A		PTPN13		CCNH		TUG1
		GPX4																			SMAD4	HCK		DIS3		SUMO1		WASHC4
		DRD4																			HAX1	ITGA6		YBX1		CEP250		MTX3
		MAP3K5																			F12	BCAR1		F2R		KRT5		RAB10
		MAPK14																			SHH	ARNT		KAT5		DCTN2		RPGRIP1L
		SLC2A1																			TRIM27	RNF41		CUL1		SDHB		UBE2M
		SLC2A3																			TOP2A	LTF		GNA11		NOTCH1		ABT1
		SLC2A6																			PRKACA	SELP		STAT2		GLUL		CSTPP1
		SLC2A8																			PGR	CD79A		AXIN2		CDC26		HLA-DRB1
		SLC2A12																			PTPRC	IL1RN		MFN2		MMP2		TGIF1
		SLC2A14																			DEDD	IDO1		CCAR2		VDR		REC8
		EIF2AK4																			TIAL1	SOX2		RHOB		PDS5A		IFNG
		EIF2S1																			TNFRSF8	EIF4EBP1		SLAMF1		BCAP31		ESR2
		ATF4																			CSRP3	HIP1		NCL		TUBB2B		PRDM5
		ALOX5																			MPO	INSR		RIPK2		GMNN		KCNJ6
		ALOX12																			GABARAP	PRL		UCHL1		TGFBR1		GSTT1
		ALOX15																			PRKAG2	ANGPT1		PPT1		MYB		APAF1
		ALOX5																			FNIP2	AFP		SREBF1		IFNA1		ATXN1
		ACSF2																			CRYAB	RAD51		RAB27A		CEP63		BAD
		IREB2																			PIN1	CCL11		YWHAZ		PSMB6		MT2A
		HMGB1																			ATP1A1	MMP7		CAPRIN1		DNMT1		TGM3
		HMOX1																			HSF1	IL6ST		DST		GORASP1		KIF21A
		NFE2L2																			CD28	HLA-DRB1		TPX2		NEDD1		C2CD3
		ELAVL1																			MYL3	AHCY		APOA1		TAB2		TXNIP
		SLC3A2																			JAK3	CAMK2G		SLC16A1		ACAD9		SCYL2
		SLC7A11																			ACTA1	NAMPT		RPL26		ATR		DCD
		TFAP2C																			CUL1	MT-CYB		TCAP		FANCD2		KIAA0753
		SP1																			CCR5	LALBA		RPS27		TPPP		SPATA2
		HBA1																			AURKB	PSEN2		MAP2K7		CDK7		CCDC14
		NNMT																			KLK3	KLK3		PPP1CB		TUBB8		AMD1
		PLIN4																			DSC2	NPPA		BCAS3		PSMB3		SUCO
		HIC1																			SERPINB5	KNG1		RRAS2		CLTC		MAEA
		STMN1																			MPZ	HIPK1		TUBA1B		HMGCL		ARHGEF18
		RRM2																			MAPK13	UBE2D1		RPS20		ELN		RIMS1
		CAPG																			SERPINA3	SLC2A1		NEDD4		SMARCA5		CRIM1
		HNF4A																			CASR	ITIH4		BAG1		IL3		TBC1D2
		NGB																			HSD17B10	RNF213		HNRNPA1		PSMD13		ANKRD12
		YWHAE																			PHLDA1	IL12A		VMA21		PSME2		FAM193A
		GABPB1																			TUBA1B	ING4		SBDS		PTPN3		FBXO46
		AURKA																			TNFRSF13B	CALM3		ANTXR1		PSMA1		SST
		RIPK1																			PTPN6	CXCL2		MYL3		IK		SETMAR
		PRDX1																			WNT1	FOXA1		ALPP		CASP8AP2		KIF21B
		MMP13																			PAGE4	EGLN3		SET		S100B		XAF1
		LRRFIP1																			CARD11	RB1CC1		NDUFS4		PRKAR1A		CYP1A1
		CBR1																			DES	CTTN		PLA2G4A		FAM83D		CHKA
																					HIPK1	CYP1A1		DUSP1		NRAS		SYK
																					ID1	PROCR		CTSL		TUBA3D		POSTN
																					LTA	GNRH2		C9orf72		PSME1		HOOK2
																					IKBKE	RBX1		AMBRA1		KAT5		SBSN
																					MGMT	SEMA3A		MICA		PKHD1		DIO2
																					BCL2L2-PABPN1	CDK7		STUB1		BTRC		DCAF11
																					MAPK7	CHI3L1		CCN1		HMMR		MRPL58
																					MAVS	FGF10		COTL1		TUG1		FOXL2
																					MMP1	VTN		SNAP25		BAG1		GATA4
																					HNRNPA1	MAP4K4		FCGR3B		FBXW7		A1BG
																					APIP	KLF4		VDAC1		COL1A1		CALCA
																					DPP4	CFH		FLNB		EPO		CTSL
																					PSMC4	PHLPP2		TKT		DSTYK		EYA1
																					PLEKHF2	SCGB1A1		ALDOA		NOS1		SALL4
																					AQP3	TH		CNTF		MAP3K7		FBXO4
																					HDAC3	PPARGC1A		CASR		GPX4		NDUFS4
																					KRIT1	HLA-B		ARHGEF2		TXN		EDN1
																					NRP1	TAT		NCSTN		TAOK1		EPO
																					SNAI2	HLA-G		ERN1		GRB2		STMN2
																					ING1	NOTCH3		EIF2S1		ATG7		PTK7
																					PPP3CA	NUDT6		HDAC3		EYA4		C9orf72
																					NF1	RTN4		NAMPT		RPS6KB1		CFI
																					RALBP1	IVL		PRPF8		LCK		ACO1
																					SMPD2	DPM1		SETX		IRAK4		FBXO11
																					DPM1	POLR2B		ANK3		FASN		CHML
																					PTHLH	NEDD8		CAPN3		EMG1		ZFPM1
																					HIP1	SOS2		MYPN		NTS		PDGFB
																					NBN	LY96		OPA1		UBQLN2		MEIS2
																					P2RX7	F8		ATXN2		DLG1		AIF1
																					EI24	SOCS1		MAGT1		COL2A1		SOX17
																					F11	CCL17		STMN1		HSP90B1		AXL
																					CD14	TOLLIP		IRS2		PPP2CB		FHL3
																					SERPINE1	HELLS		UBA1		G6PD		BMP4
																					SMAD3	CNR1		DIAPH1		PSMA4		FBXO31
																					PRODH	CUL3		DDB2		SDHA		SYCE2
																					GPX1	ERG		PINK1		CD40		FASLG
																					EMD	CLSPN		BACE1		CST3		ACVRL1
																					GAS6	GCLC		HPRT1		PSMF1		GATA1
																					WEE1	IFT57		TRIB3		ERCC6L		ENG
																					NLRC4	SNAP91		HYOU1		H3C1		EPAS1
																					GOLGA2	SORT1		BIRC7		GLB1		CCL2
																					DAD1	TSLP		TP53BP1		ERBB4		ANKLE1
																					PKM	BLK		CTSK		TUBG2		OXT
																					ITGB2	CRIPTO		BTRC		TGFB2		DMRT2
																					TNFSF13	NOTCH2		RAB7A		SYP		AQP4
																					AGER	PDIA3		RPS7		PKMYT1		NAIP
																					ALK	CEBPA		CSK		CEP135		PRKN
																					PRKAR1A	ICOSLG		BMPR2		HDAC3		S1PR3
																					VDR	BIN1		S1PR1		MAP1S		UBE3C
																					PLSCR1	MB		CASK		CACNA1S		LIG4
																					HDAC6	FGR		IDUA		CHMP6		ARG1
																					MAGED1	SLC9A1		CDC34		RPS6KA3		MB
																					FN1	AGT		KRIT1		PSMB4		CABIN1
																					NTRK3	VIP		SPTAN1		POLA1		COL3A1
																					PRL	GLRX2		KARS1		FANCC		BIRC7
																					POSTN	TNFSF8		IRF2BP2		PSMA2		SPRY3
																					FOXO4	SCN5A		ATXN3		CKAP2		BOLL
																					IER3IP1	CYP1B1		RPS14		NUP214		NSMCE4A
																					FUT2	DAG1		PRKCG		CALR		LRP1
																					PRKCH	PDGFB		DNM2		ACTA2		RARB
																					TARDBP	HP		BCAR1		PTPN1		POLG
																					SIRT3	GATA1		PIK3C2A		ABRAXAS2		RPS29
																					PRDX5	WWTR1		CLDN7		OPA1		KCNH2
																					IGF2R	ALOX15		ULK1		POMGNT2		GCDH
																					YBX1	TTR		ACTN4		MUC1		COL4A2
																					BGLAP	PSMD4		ID1		H3C6		CBR1
																					XRCC5	GZMM		DCN		PML		MECOM
																					SST	CBS		CDC40		CDC42		PHB1
																					CD69	NFATC2		PPIA		VHL		DSG1
																					TAX1BP1	UHRF1		RB1CC1		PSMD9		UBN1
																					SOX9	IL21		SLC2A4		PEX1		STMN3
																					FBXW7	HDAC7		IRAK1		PSMB1		HMOX1
																					SLC9A1	PDE4A		PRMT5		ERCC1		LDLR
																					IL33	RNF31		ATG16L1		EZH2		KLF5
																					RASA1	MAOB		CYP2D6		H2AC18		CNBP
																					THPO	VWF		RPL18		BTK		RFX5
																					IL7	MMP3		HP		RNF31		RPS28
																					SFRP2	SOAT1		RPS6		ARHGEF2		RPL36AL
																					JUND	DNAH8		MAP1LC3B		E2F4		HRNR
																					DHFR	CDH2		NUP98		PPP1R12A		ACADVL
																					MAP2K3	EDNRB		RBCK1		ATXN2		ACTA2
																					GIMAP5	BMPR1B		IL24		CABLES1		ELN
																					FCER2	IRF7		NR1H2		FLNB		FARS2
																					AREG	PRDX6		ALDH1A1		DTNA		TBX20
																					ADCY10	FAP		FTO		AGT		ACE
																					KLF10	CD38		SEPTIN4		SPAST		NFE2L2
																					CCL5	PTN		TP53INP1		TTF2		AGPAT2
																					AIMP1	SETD2		PRKG1		MEFV		KAT8
																					KPNB1	STMN1		MPZ		GATA4		RELN
																					DNAH8	SIAH2		KDM1A		SKA2		SAE1
																					MEF2D	HAVCR1		STX11		TLR3		LTA
																					RARS1	TERF2		VANGL1		ARID1A		NUDCD1
																					EIF4EBP1	IRS2		RTN4		PDS5B		GLO1
																					ADIPOQ	NR1H4		NAGLU		MAP3K1		MSI1
																					MUC1	TLR9		FTH1		PTPN22		DEFA5
																					CCN2	MTHFR		KRT1		PTPN13		MT-ND1
																					PARL	FGF4		WNT3A		PLA2G6		SHH
																					HELLS	CDK9		STIL		MCM3		PCCB
																					GNRH1	MAP1LC3A		HSP90AB1		MAP3K20		SCN9A
																					SET	GADD45G		CD63		NES		DOCK8
																					TP53BP1	PARL		RPS15		IKBKE		LDHC
																					PROS1	SEMA5A		SLC1A3		PKD2		MED23
																					ITK	GFAP		SOX4		CSNK1E		TTLL5
																					PLA2G4A	AGTR2		HK2		LTBR		DNM1
																					UBE2D1	HLA-C		LAMA5		KNSTRN		PRDX3
																					ACTG1	COL4A2		ID2		HGF		GLIPR1
																					EIF4G2	TCF7L2		PTPA		CSF2		SNCA
																					CAMK2G	DDR1		GPX1		RACGAP1		FGA
																					PIK3C3	ZEB1		CYP3A4		DNAH8		ZEB2
																					HMGCR	YES1		USP8		H2BC21		TBX2
																					PLAU	IGFBP5		CAMK2G		MCM2		IDUA
																					HSPB2	TAB1		S100A4		PCSK9		NRIP1
																					G6PD	SOX9		LRP1		CSF3		TBCB
																					CCL11	MAP3K2		TP53BP2		C9orf72		NPHP4
																					APOH	TRIM21		RPL8		ORC1		UBL5
																					IFI6	FLG		RAB8A		PIK3C2A		ZNF776
																					VTN	PON1		SKP1		SETD2		CFTR
																					MTDH	RUVBL1		PTPRS		SHARPIN		ENPP1
																					LGALS9	TXNRD1		IL23A		PMS2		GSR
																					TMBIM4	PPP2R1B		PLP1		ACTG2		NLRP3
																					PPP2R1A	ITGB3		GPER1		EFHC1		F8
																					PPM1F	STOML2		RPL15		ATP2A2		IGFBP7
																					ELN	CERK		PODXL		IRAK1		NPY
																					NPPB	GGCX		EPHA3		ARSA		IL17A
																					HUWE1	UBE2D3		STING1		TUBA8		NNT
																					HTATIP2	MVP		TPI1		MAP9		ARHGAP31
																					ADRB2	SPARC		DNAH8		IER3		ATG3
																					MYD88	RPSA		NPC2		SEH1L		AP3S1
																					NOD1	FERMT2		FANCL		STMN1		UNC5B
																					RTN4	CDKN2B		CHMP2B		UBA1		BFSP1
																					COX5A	IFNA2		TGFBI		IFIH1		ARHGAP22
																					RXRA	MKRN1		PRKAA2		SMC5		MT1E
																					CXCR3	HMGA1		RALBP1		BACE1		ZNF746
																					SELP	PSMB9		FOXA2		PPP2R5D		AFMID
																					MIB1	F2RL1		CLEC7A		ESR2		ERFE
																					ITCH	AKR1B1		WDFY3		DIS3L		KRBA1
																					SOX2	PLD1		COL18A1		ACTG1		ZNF69
																					GLI1	PTK6		MDC1		PSMB9		ANKHD1-EIF4EBP3
																					RUNX1	UXT		SLC3A2		MAGED1		CASP1
																					RAP1A	SIK2		ROCK2		CAPN3		HLA-B
																					SMN1	TNFRSF18		FKRP		TPT1		SUCLG1
																					ACP1	NF2		CCPG1		TUBA3E		EPHX1
																					PPP3R1	IFIT2		NEK2		MIB1		PGF
																					DDX3X	SIRT2		GNB1		POU3F2		SLC17A5
																					PHLPP1	CA9		TREM1		NCAPG2		PPIF
																					EPHA3	NCAM1		TLR8		H3C2		ADPGK
																					DAB2IP	LIF		PTGS1		CENPU		POLGARF
																					IRAK1	DCN		KIF11		GSDMD		CTSK
																					HDGF	SGPP1		MAP1B		PSME4		DRD2
																					GADD45B	TYK2		ELAC2		TP53BP2		GUSB
																					RAG1	GLI2		OGT		CENPS		MIF
																					FANCD2	PAK4		SMC1A		KCNJ11		ISG15
																					PRKCG	SKP1		TAP1		ENG		TBX5
																					KRT8	UBE2D2		CSRP3		ENO2		GDF2
																					MVP	CST3		RPS28		NEB		MEIS1
																					LRRK2	DNMT3A		H4C16		SLC26A2		PIGF
																					IL1R1	CCK		LMNB1		HADH		CNOT7
																					FLT4	MFGE8		RPL27		IDUA		RHOBTB1
																					NFKBIB	MITF		IGHG1		PLAU		KLF14
																					AGTR1	RNASE3		IVNS1ABP		SLFN11		SLC6A3
																					TTR	ID2		FANCF		SLC2A1		FGG
																					SERPINF1	DDB2		YWHAB		CD44		IMPDH1
																					PPP2R2B	ACVR1		LMX1B		PPARGC1A		POMC
																					EPOR	TFPI2		CFL1		KATNA1		RYR2
																					MYLK	PLEK		HNRNPH1		MT-CO2		CRYAB
																					GJA8	APPL1		MB		ANAPC16		FGB
																					PROC	KRT9		LRP6		LIPA		IDO1
																					PECAM1	CNTF		MVP		H4C16		COL6A1
																					ADK	ESYT2		NCOA3		AIM2		COL6A2
																					ZC3H12A	ITGA5		DDX41		RPA1		CST3
																					CIITA	CD68		GNA13		KATNB1		CYB5A
																					MOB1A	LBR		UBE2L3		BMP6		LGALS1
																					NOD2	DLC1		HEXA		UBE2E1		NID1
																					MAP1LC3A	BUB1		HSPA9		ELK1		RNASEL
																					HSPA9	SMARCA2		CWF19L1		MAP2K2		SFRP4
																					DTNA	RASA1		SDF4		MYCN		TRADD
																					DIDO1	MST1		CYBB		TUBGCP3		SPINK1
																					FGF1	GJB1		COL1A2		FUS		ATP5F1E
																					RHEB	PRDM1		CTPS1		AXIN1		BMAL1
																					P4HB	DNMT3B		SELENON		HLA-B		CCK
																					GRINA	POLR2L		DYNC1H1		NUP93		CYP4V2
																					DNAJA1	CDKN1C		NPY		DHFR		LMO1
																					CYLD	OSM		CUL2		SET		LMO2
																					PRDM1	HAVCR2		LATS2		BCL2L2		NHEJ1
																					CA9	ADRB2		VPS11		IGF2R		TOMM40
																					ILK	CHMP5		PGK1		MAP3K11		CCN4
																					ENO1	H1-2		ACTN1		KDR		GRIN3A
																					VCAM1	TREM2		PRKAB1		SLC25A19		LMO3
																					SGCD	EPX		SPG7		TICAM1		RP1
																					PIM3	TACR1		TAFAZZIN		NPC1		REXO2
																					PSMC2	ACSL5		PALLD		KIF14		EEPD1
																					TNFRSF9	CCL4		UGCG		PLK3		FILIP1L
																					CD8A	PTH		CHKA		PSMD5		COMMD4
																					PPID	FGF23		MAPKAPK3		PSMB7
																					S100B	GRINA		LAMC1		NR4A1
																					CACNA1C	CRABP2		LAMB1		PRTN3
																					EEF2	RRM2		IQGAP1		PBK
																					FOXP2	HFE		COL3A1		HSP90AB1
																					STMN1	CRKL		HK1		NINL
																					EZR	REN		CD74		DNMT3A
																					MAP3K6	COL5A1		TAB2		RPA2
																					DNASE1	NR1H3		ASNS		LZTR1
																					CCND2	USP8		KRT17		SBDS
																					BMP7	CASR		GSK3A		THBD
																					CYP1B1	IRAK4		CSNK1A1		ILK
																					MMP7	CGAS		UBE3A		CHMP4C
																					CDC42	SERPINB3		TNFSF14		ACTR1A
																					SETD2	LIMK1		PHGDH		CEP290
																					PTGS1	JMJD6		PANX1		NDRG1
																					SOX4	GRP		RPS15A		ZWINT
																					STIM1	MBP		ELP1		INPPL1
																					CTSG	ABCD1		EPG5		LGALS1
																					TFDP2	BMPR2		NEXN		PPIF
																					LRBA	ACKR3		CDC123		FYN
																					PIM2	SLC37A4		ATG3		RBL2
																					UBE2I	PSMD8		CDKN2D		STK24
																					GAL	H2BC21		DSG1		MYBL2
																					NME5	HNRNPU		GSDME		GRN
																					JAG1	LOX		RBPJ		THPO
																					PIK3CD	IL19		SLC7A11		DCX
																					BARD1	DTNA		ATP6AP2		PMM2
																					DUT	AIRE		MTHFD1		PAK1
																					FLT1	CEBPB		SLC2A3		CTDSPL
																					FGF7	CCNA1		CYP2E1		MYOD1
																					RBM20	ZBTB16		RPTOR		MAD2L1BP
																					BMI1	RHOD		PSMC5		OFD1
																					CALM2	DOCK8		ATXN1		CALCA
																					MAX	INHBA		ATF3		PLG
																					PTTG1	ARHGEF2		MCOLN1		SMARCA2
																					TH	IGFBP2		PLIN4		KEAP1
																					DDX5	CAMP		CBS		CKS1B
																					PHB1	CCL26		UCP2		LYN
																					RNASE3	AQP3		AVEN		POR
																					SMO	USP9X		PPP2CA		PPARA
																					CELF2	B4GALT1		RDX		PTPRC
																					GDAP1	G3BP1		GSR		TUBA3C
																					PPP2R5C	HES1		TSG101		ALOX5
																					MCM2	FOXO4		PEX1		SERPINC1
																					MECP2	AIM2		UBE2I		BMP2
																					CDH2	XPC		DRD2		CENPH
																					STAT6	IL33		PSMC3		NUP107
																					NUP98	CDH5		CREB3		EPB41
																					PSMD4	NF1		FNIP1		CTCF
																					CR2	CDKN2AIP		RPL9		RHOB
																					ITGAL	TIAM1		AIM2		BNIP3L
																					NDRG2	GGT1		PHB2		PAWR
																					CTNNA3	PTX3		WNT7A		H3C3
																					PROM1	CCL20		NUMB		ITGB3
																					SH2D1A	FGG		SCO2		KIF1B
																					ITIH4	IL18R1		SIRT3		RBBP4
																					NCL	MIB1		HELLS		CYP2C19
																					KLF6	HLA-DRA		PLAA		DOLK
																					MST1	FHL2		TTK		CEP70
																					NFATC1	FGB		BSCL2		ATG3
																					PKN1	FGF5		CNOT3		KIF18B
																					GFER	NTF4		TRPM7		ADAM17
																					MAPK12	BLVRB		ADAM9		NUP88
																					TAT	SP100		RPL31		KIF22
																					ANGPT2	F13A1		ROBO1		PSMB10
																					HYOU1	KDM1A		MAP3K11		PRKAR2B
																					AXIN2	NOTCH4		SYNE2		MAP2K3
																					ATP2A2	SCRIB		NR1H4		CENPP
																					TFPT	PARP2		RPS6KA1		NUP160
																					PMS2	HSD11B1		PEA15		TRIP11
																					RALA	MPP1		ACKR3		H3C4
																					PDK1	GLRX		GUSB		SCO2
																					TWIST1	POSTN		NUPR1		TP53BP1
																					GP1BA	SH3RF1		CTSC		TUBGCP6
																					CGAS	FLNA		SIRT2		DSN1
																					NDUFS4	CD55		CYB5R3		SLC25A20
																					SGCB	MSN		COL5A1		CFL1
																					FKBP8	BCL3		FLG		SHC1
																					DYNLL2	LTB		PSMB4		MEN1
																					EEF1A1	ING2		S100A8		AATF
																					TRPV1	ALDOA		PRDX6		DYNC1I1
																					MEFV	GRIN1		PEX5		REN
																					CTNNA1	SMAD1		PEBP1		GNAS
																					CIDEB	PRAME		SORL1		KIF5B
																					MECOM	ADAR		SPTLC1		CDK5RAP3
																					NOLC1	GATA3		NME2		MCM4
																					GLI3	MT-CO2		USP7		KRT8
																					NMT1	MECP2		POLR2A		OGT
																					IDO1	TNNT1		RRM1		GPHN
																					GAB1	FGF8		UBA52		PCM1
																					ELANE	TLR7		PARN		PPP1CA
																					TEAD4	DNM3		MYH10		RPS27
																					POLG	HSPB8		EIF2AK4		UBE2L3
																					CDC25B	NR0B2		TOLLIP		CRYAA
																					XPO1	SREBF2		RICTOR		PPP2R2B
																					NFATC2	UNC13D		GSDMD		PPP1CB
																					MAP1LC3B	CNTN2		RASSF5		SOX2
																					ELK1	CCR3		SEC23B		ACSL4
																					DKK1	NR4A2		MEMO1		RAD50
																					AGK	STK38		M6PR		IFI27
																					MATR3	CGA		HNRNPA2B1		MAP2K7
																					E2F2	DICER1		FAF1		C3
																					IL21	GML		DDB1		NCAPG
																					CRIPTO	HLA-DQA1		ENTPD1		ITGB4
																					CD80	NR4A3		CSNK2B		BCL6
																					CD247	NEDD4		PSMA7		RRM2B
																					TLR9	CYBA		TRIM28		HFE
																					TICAM1	LAMP1		ATF6		IL17A
																					PXN	RICTOR		SCARB1		THOC1
																					HLA-DQB1	SOST		SDF2L1		TPI1
																					KCNQ1	APOA1		EIF4G1		NFKB2
																					RIGI	GNE		PKP1		PPP1CC
																					JMY	PTPN1		PFN1		PTPN6
																					BCLAF1	SRSF1		FXN		TIMP1
																					RUNX3	ADCY10		MAN2B1		B2M
																					PHLDA3	NR3C2		FMR1		OLR1
																					VIP	NLRP2		TLN1		HSPA1B
																					BRD4	FLI1		NEBL		TLR2
																					DCK	EGLN2		MCM3		BARD1
																					CYP2E1	IL12RB1		MTA1		DIAPH1
																					CRYAA	APOB		HMGA1		EIF4E
																					IVL	DKC1		FOXC1		H3C15
																					TXNIP	FABP4		LIN7C		KITLG
																					VEGFC	CX3CL1		GAS6		ULK1
																					MELK	CYP3A4		ACAD9		RAB8A
																					PSMC6	IDH1		MYO6		CDH2
																					UBE2L3	EIF2A		FEN1		H3C10
																					WWTR1	BMP5		SPRED2		KMT5A
																					PSME3	SLPI		UHRF1		TRPM7
																					PTMA	RALB		ACIN1		SIGMAR1
																					BMX	RYR2		DVL2		LEMD3
																					IGHE	ELN		KAT2B		LRPPRC
																					GHRL	LRP1		ARG1		LIMK1
																					SFRP4	DNM2		APPL1		PAK4
																					AHCY	COL2A1		ATP5F1A		KLHL9
																					HLA-B	FGF21		CACNA1G		NSL1
																					PTN	SSB		MDK		CDT1
																					DNTT	IL5RA		PSMD2		ATXN3
																					RNPS1	FOSL1		LTF		F3
																					PPARGC1A	IGFBP7		KHDRBS1		S100A1
																					COL4A2	SUMO2		CD48		PPP2R5C
																					CDK7	SLC25A13		PAFAH1B1		AAAS
																					PGF	CD9		VPS33A		XRCC6
																					ANKRD1	CTSK		PALS1		PABPN1
																					GH1	TCN1		UBQLN2		CD28
																					HMGA1	AHCYL1		TYRP1		IGF2
																					CCNE1	LZTR1		AKAP13		SMARCB1
																					MDC1	SERPINA1		ARHGEF1		MED12
																					TRAF4	STXBP2		TRIM21		CSNK2B
																					MMP14	GFI1B		GLS		CETN2
																					MBP	CSNK1A1		SART3		SDHD
																					CCN1	DPAGT1		VAPB		AKAP8L
																					STUB1	GSTM1		HNRNPK		AKAP10
																					SRF	NPY		THBS2		BCLAF1
																					TIMP2	DDX47		PTBP1		ABCC1
																					RPA1	SMC1A		RPS3		EIF4EBP1
																					LPL	RBCK1		CST3		ODC1
																					ZAP70	NANOG		OTULIN		CAPN1
																					SRA1	SLAMF1		OCLN		COL3A1
																					SGK1	KRT10		AARS1		CHMP4A
																					SLC12A6	VCAN		TMPO		NME1
																					USP10	CCL24		CNP		LPA
																					REN	IGFBP4		AATF		CAMK2G
																					RNF144B	ACVR1B		GAD1		SCN2A
																					SOCS1	VAV1		ISG15		CSNK1A1
																					CALM3	HLA-E		SLC17A5		CNTF
																					DSG1	RANBP2		RBBP4		CCP110
																					CFL1	RRM2B		DDX5		ERCC4
																					PSMB8	TLR6		MCM5		RPS6
																					RYR1	ADORA2A		PPP3CA		RBL1
																					RPS6KA3	ZBTB7A		H1-0		PRKCQ
																					ARF1	PAK5		NIPBL		MIF
																					GAS1	MTCH2		EEF1A1		XRCC1
																					TREM2	GLP1R		FXR1		KRIT1
																					CDK9	TSG101		SHOC2		E2F3
																					LMNB2	DRD2		KL		SPP1
																					ATP7A	TFF3		PIN1		BLZF1
																					EPAS1	PLAT		EXOSC9		USP9X
																					ARNT	CRK		MATR3		MAPK7
																					XPC	GLP2R		EHMT2		DAG1
																					BSG	ADORA3		BIN1		TSEN54
																					SCO2	ENO2		PSMA6		KIF15
																					PLG	CTCF		PPP1R13L		CXCL12
																					DNAJB13	RAC2		CUL4A		TFRC
																					TKT	ARID1A		RARS1		POLA2
																					FGFR4	FAT1		CSTA		GRIN2A
																					RNF183	MTR		CANX		BCKDHB
																					MXD1	PDIA2		CALD1		MBD4
																					CAPN3	GRIN2B		BCL7A		NEK1
																					PDK3	IL22		RPL35		SLC1A3
																					TUBA4A	ADAM10		PRMT1		APBB1
																					NOTCH2	ETV6		NDUFS2		KRT10
																					TBX5	KLRK1		PRDX2		CDCA3
																					PPP3CB	LEPR		NDUFS3		HASPIN
																					NCAM1	POLG		UBB		CHAMP1
																					GNAS	TCF4		NCOR1		USP44
																					MTHFD1	ERCC5		EPM2A		MOAP1
																					PPARD	TCF3		GNL3		MUS81
																					NTN1	PLCG2		PKD2		E2F2
																					ANXA2	ID4		SH3GL1		HDAC2
																					CANX	DEPTOR		SVIL		GSK3A
																					PLA2G6	STRADB		TRIP13		RPS6KA1
																					PTPN1	IL1RAPL2		TPP1		PLA2G4A
																					UGCG	AKR1C3		FKBP1A		CDK11B
																					HIPK3	HLA-DPA1		MTDH		GSDMB
																					RTN3	SCRT2		EXOSC3		H3C11
																					NAMPT	CDH13		UBE2N		H3C12
																					PLSCR3	CXCL11		UVRAG		IL2RA
																					IL7R	DMD		TSPO		CNTRL
																					POLR2L	FAH		NEFH		ADIPOQ
																					RAD21	SLC17A5		WDR1		UBD
																					BUB1B	NES		VPS16		ITCH
																					GPT	CTBP2		SIGMAR1		MAPK12
																					DHCR24	S1PR2		CCNF		USO1
																					EGR2	RASD1		NOD1		PEX5
																					PQBP1	SRPX		SLC29A1		MCM6
																					NGB	EYA1		CCT3		NUP188
																					PPM1A	SDC1		ATG14		MRPS30
																					TSLP	ASCL1		CRYAA		XPC
																					RYBP	GATA2		RACGAP1		NSF
																					ADM	ABCG1		ACTR2		PET100
																					SIGMAR1	H4C1		KRT15		TKT
																					ANGPT1	OGN		HEATR3		CLIP1
																					THAP3	VTCN1		AKR1C3		BMI1
																					ALPP	MMAB		MAGED1		LIPT2
																					TEAD1	UBXN6		TPM3		CEP152
																					TPX2	ABCA1		BIK		SMAD2
																					BCAR1	ATG2A		PLCB4		DNASE1
																					DDB1	H2AC18		CSNK2A2		RPSA
																					ERCC1	IRF9		CGAS		PFN1
																					AQP4	SSRP1		CDK11B		COL1A2
																					PSMD10	EIF5B		ATP1A1		NCL
																					SEMA3A	CARD10		TNIP1		SEM1
																					SERPINB9	HOXA10		SCARB2		ALMS1
																					STAT2	CMA1		NDUFV1		TMEM201
																					PSMC5	PVR		KDM2B		GABRB3
																					TNFRSF4	GHSR		P4HB		DSC3
																					SPTLC1	IL12B		COL6A2		EDN1
																					H4C16	ITGA2		HEXB		BABAM1
																					DNAJB2	CERS6		MCM6		ATP1A2
																					SOS2	CD46		TAGLN		ADAR
																					HCK	HMMR		CSTB		PRKAA2
																					FGF14	FAM3B		TFAM		HYOU1
																					TSC22D1	SLC7A5		GJB1		DNMT3B
																					CNR2	SPI1		DYSF		STXBP1
																					INPP5D	DLL1		ATP1A2		TXNRD1
																					HMGA2	MYBL2		SERPINH1		NTF3
																					FLNA	TMPRSS2		FOXA1		FBN2
																					PMP22	ARG1		COPS5		NUP37
																					S100A4	NEU1		ATG12		XDH
																					PRDM16	TRIM32		SMC3		C11orf65
																					PTGES	GLUL		TRPC1		BCL10
																					LBR	TIRAP		SEPTIN7		CIAO2B
																					CD38	ADAM33		PFKM		DDX11
																					HMGB2	FPR1		RRM2		TP53I3
																					DEK	ARHGDIA		IGFBP5		SPHK1
																					RTKN2	ZC3HC1		MYOZ2		NET1
																					TGFB3	COMT		KPNB1		AKAP8
																					DNMT3A	SKIL		SIN3A		RFC2
																					SHISA5	SGCB		DUSP4		ERCC5
																					RPL11	STING1		BUB3		ADAM10
																					PIK3R3	IFI16		RPS16		ITIH4
																					EYA4	GUSB		GNE		FBXL7
																					ID3	CSTB		BANF1		VAPB
																					PSMD2	IFNL1		SLC7A5		XRCC3
																					TRIM32	F11		APOL1		H1-1
																					ITGB3BP	HIF1AN		PRKD2		ARHGEF3
																					POLR2B	MTUS1		RAN		TUBA4B
																					DCAF1	GLUD1		PSIP1		STK3
																					KLF4	MAP1B		GLMN		PRDM16
																					GP9	SIRT7		MT-CO2		ANXA2
																					H3-3A	GAP43		MAVS		TFAM
																					RARG	ERRFI1		SLC37A4		ATF6
																					PRDX3	CLDN4		FBL		RARA
																					FERMT3	CCL18		PBK		EIF4G1
																					MMP3	FOXA2		STX3		FOXP3
																					HSPG2	C1QA		RAB11A		FLCN
																					IDH1	RECK		CAD		SPC24
																					TTF2	LRPPRC		LAMP3		RARB
																					NSD2	SERPINB4		BNIP3L		ANXA1
																					PPIF	GLI3		GPHN		MMP3
																					ERCC2	ORAI1		VMP1		EPCAM
																					MAF	CHGA		PXDN		SERPINA3
																					TF	CXCL9		PLD1		FXN
																					PDE4A	ACO1		AIMP2		PAICS
																					CADM3	EPRS1		NEK9		PIK3CB
																					CTBP1	BCL11A		SPTBN1		DYNC1LI1
																					PRKG1	UBE2N		IL33		TUBGCP2
																					COL5A1	CCL22		RAB5A		DDB1
																					E2F4	MYOD1		ZFP36		TGFA
																					DOK7	FZR1		PSENEN		IST1
																					UBE2D3	CACNA1C		RFC1		XBP1
																					NRG3	GRIN2A		STK26		HSPB2
																					STING1	NCOR1		AP3D1		PXN
																					GARS1	CALCRL		RRP1B		FBXO45
																					CYP3A4	EGR2		AGK		GAS2
																					CCR7	RTN4R		RAP1B		ZNF207
																					PIAS4	ALG6		SUMO1		DTYMK
																					MT-CO1	MME		TRIO		ESCO2
																					CTTN	F12		S1PR3		UCN
																					GLI2	UMOD		PSMB5		INTS13
																					TNNC1	NUMB		PPIF		CHGA
																					IL6ST	CHRNA7		NOTCH4		GRIN2D
																					DCC	GP1BA		PLIN2		NAGLU
																					CUL5	NSD2		DKK3		HIPK2
																					EGLN3	TAB2		TPP2		DUSP19
																					ITPR3	ADAMTSL1		PPP1CA		ISCA2
																					NEDD8	NFIL3		METTL3		TK2
																					GFAP	WDR91		ILF3		BIN1
																					TAB2	TEPSIN		EMG1		CEACAM5
																					CEBPA	USP18		CXCL2		GSN
																					BCL3	SHARPIN		MGAT5		PDE3A
																					IGFBP5	ST6GAL1		CAMP		PLK2
																					CCNT1	DRD1		PLK2		PSMA8
																					EDN3	DHFR		APOBEC3G		AIMP1
																					PSMD1	MPI		PPP1R12A		MAP1LC3B
																					WRN	CP		CCL18		TFDP2
																					ATG7	MTRR		IMMT		PLAT
																					NCOA1	CYP1A2		KIF5B		MBP
																					CASZ1	EEA1		SYVN1		MTUS1
																					CD86	SMAD5		SLC25A24		TUBGCP4
																					BAG5	CYP27B1		NEB		PMS1
																					ITGAV	HOXB4		SNCAIP		COQ2
																					NFATC4	MAP3K8		UBE2D1		RIOK2
																					LALBA	GFM1		PLEKHG5		PRKCI
																					GPER1	GKN2		PPP2R2B		KALRN
																					GSR	ALG12		RUVBL1		RACK1
																					JMJD6	PSME1		CKB		NAIP
																					UBB	BCOR		ATN1		MALT1
																					ITGA5	MLLT11		MCU		ADD1
																					CNTF	CNTFR		TXNIP		CAPN2
																					HNRNPA2B1	ABCF1		MYOT		HIP1
																					JADE1	EIF2S2		FHL2		YBX1
																					SELENOK	OTUD7B		THOC1		POLR3B
																					FOXA1	NPSR1		CEP55		NUP43
																					CYSLTR1	EBF3		DDIT4		FLI1
																					H1-1	BHLHE40		TOR1A		MFN2
																					MAPKAPK2	CCNH		MGP		CSK
																					TRIM63	CALB1		TRPV1		SPC25
																					TGIF1	FBXL7		PRDX5		PPM1D
																					ADAM17	WRAP53		TUBG1		PIGA
																					PPP1CC	HK1		SLC39A7		GSTM1
																					LIF	MSX1		PTPRA		NPC2
																					RND3	TOR1A		CHMP1A		TIMP3
																					MEF2C	CTSS		PDK1		RPL5
																					FUS	ENOX2		NOP2		EZR
																					UBD	STAC		TRIM32		MXI1
																					LITAF	MKNK2		SESN2		CDC14B
																					KDM1A	DLG4		GNAI1		ACTL6B
																					SLK	FGF18		SPNS1		BIRC6
																					RUVBL2	GNGT1		ROR1		GET3
																					ZFAT	GPD2		ZBTB17		LIN9
																					ITGB3	FGF19		AIMP1		RNF103-CHMP3
																					RBX1	GFRA1		IFITM1		AARS1
																					ETS2	TICAM2		PHLPP1		PRKCE
																					PLEKHO1	TMED7-TICAM2		HSPA1B		KCNJ10
																					TRIM21	CSF3R		S100A6		FASTKD2
																					SP100	SLC8A1		COL6A3		LIFR
																					SMARCA4	SMAD6		CHAF1A		HNF1A
																					ING3	KCNH2		SEPTIN9		IFNB1
																					ARRB2	TRPA1		PRPF6		PPP2R2D
																					HSPA1B	PMM2		FOXP2		KLHL22
																					TNFAIP8	HBA1		NUF2		NUP153
																					CALCA	CBFB		PRPF31		GAL
																					AIRE	ARFGAP1		HAX1		BMP4
																					NF2	NOA1		BIRC6		CD47
																					GCLC	PABPN1		TIGAR		MAPKAPK2
																					NR4A2	SAMHD1		RAD1		GATA1
																					PSMD3	LGALS4		CTNNBL1		PLAUR
																					CUL4A	PGM1		NUP62		LAMB3
																					CTRL	IBSP		DNM1		KDM1A
																					SUMO2	POMC		FBXW11		ACHE
																					PDIA3	IP6K2		LMNB2		CFI
																					TUBB3	TSPAN7		MVK		DNM2
																					RNF13	SEMA4D		IGF2BP2		BICD2
																					XRCC1	TOX3		SGCD		AFP
																					H2BC21	WWP1		PSMA1		EEF2
																					TRAP1	MAP2		PTRH2		NAV1
																					H3C1	FMR1		NEDD8		OXT
																					CLN3	VKORC1		ABCD1		FBXW11
																					CEBPB	ALG8		PRPS1		TBP
																					SELE	MAL		IL23R		KAT2B
																					MYO18A	ANO6		SDCBP		CDK11A
																					KCNMA1	ELOB		PSMD6		PPT1
																					UHRF1	CGB3		GALNS		WDR62
																					CDK5RAP3	LGI1		GSTM3		H1-5
																					TLR7	EGLN1		GGT1		ATRIP
																					ING4	AGFG1		EPRS1		LSM14A
																					RHOD	TRPM7		RPA2		RNF213
																					SYT1	NHERF1		ZC3H12A		UBE2N
																					IFI16	LPA		PSMC6		LCN2
																					AGT	LORICRIN		PSMC1		TINF2
																					EIF4G1	ITGB5		CLN8		MMUT
																					PUS10	ICAM3		INCENP		MT-CO1
																					CEACAM1	ELOC		ATP1B1		DNAJC19
																					MSH6	TET3		FLOT1		NAP1L1
																					PSMA3	DCT		OBSCN		BCL2A1
																					PER2	USP22		ULK2		MECOM
																					LZTR1	PKP2		NDUFS7		ODF2
																					PTPRN	KLK11		STK3		THBS1
																					CNR1	POLH		TRPC6		PALB2
																					CAMP	PAX6		IRGM		PLCG1
																					OMA1	IGFBP6		YES1		BRIP1
																					SLC25A21	CNKSR2		NHERF1		GATAD1
																					F7	PPP1R1B		RNF2		RPS3
																					SIX1	CIITA		HBS1L		H2AC20
																					COL5A2	TCF23		PRPF3		GLS
																					KHDRBS1	DSC1		PEX2		DYNLL2
																					MAP3K15	LRP2		PEX13		PRDX5
																					FAP	AKAP13		TUBB4B		HDAC8
																					OGG1	ATP7B		SLC12A2		FXR1
																					HAVCR2	SELPLG		NUP155		CEP131
																					FCGR3A	OTX2		NRIP1		CP
																					FKBP1A	TBX5		EXT2		IL7
																					TNFRSF13C	TYR		BAG6		PPP2R5E
																					PAX3	CAPRIN1		KIF23		NAA50
																					STEAP3	MMUT		PABPC1		ATN1
																					PTH	STX11		GJA8		PPP1R13L
																					H2AC18	AGR2		RPL36A-HNRNPH2		CDCA2
																					ADCYAP1	NAAA		ZFYVE26		RRM2
																					SAP18	NCKAP1		TUBB2A		PPP2R5B
																					MTR	UTS2		SPTBN2		GTF2I
																					CDKN1C	SYP		MYO1C		U2AF1
																					ID2	RYR1		H1-5		HMGB2
																					TOLLIP	FGF6		IRF6		CBX3
																					ZNF385B	DNM1		SYNPO2		CSNK2A2
																					MITF	LUC7L2		LRPPRC		MYH9
																					PTGES3	PF4		PSMD4		RTN4
																					MT-ATP6	GPBAR1		PSMD3		BCR
																					PRPS1	MMP8		TAB1		GUSB
																					ZEB1	KAT2A		PROS1		KMT2E
																					PIAS1	IRF2BP2		WNK1		IMMT
																					GNRH2	TYRP1		UPF1		NDUFS3
																					TANK	SAA1		PIK3R4		CLCN1
																					CCL3	RINT1		RPL29		MME
																					POU4F1	MSTN		ASPH		COX15
																					TUBB2A	SCG2		HOXA1		ACOX1
																					CDKN2B	TGM3		PDS5A		NTF4
																					CKS1B	SSR4		ZMPSTE24		BMP7
																					ENO2	ABL2		SGSH		BAZ1B
																					RNF186	CCL23		GCLM		NDN
																					RPSA	CCNG2		P4HA2		MCM5
																					SIRT6	FGF22		BABAM2		PRDX1
																					RB1CC1	MBL2		PTPN12		CAST
																					RPS6KA2	SETD1A		APOD		SLC1A2
																					MCM7	CA2		PIAS1		MIPEP
																					DNM2	MGAT5		CCT8		COL5A1
																					KIF11	CAMK4		RPS18		AGER
																					MYH9	MS4A1		PSMA3		ADCY6
																					TRIB3	EFEMP1		UBTF		MDC1
																					TNFRSF17	CSF2RB		RALA		CHKA
																					PHLPP2	MCF2		SGCB		ENO1
																					RMDN3	TRIM22		HUWE1		EDNRB
																					SOAT1	BAP1		AKT1S1		TMEM109
																					SLC25A11	SPAG6		USP9X		CD34
																					ATP8A1	FSHR		SPINK1		PRKCZ
																					HLA-A	CLPB		DDX39B		ACIN1
																					ADRM1	IL31		CPOX		TCP1
																					ZEB2	REST		LUC7L2		PEX2
																					ABCC9	SNCG		ELOB		ITPR1
																					PTCH1	IL10RA		ATP11A		GNAI2
																					CLSPN	NPR1		HNRNPM		PAPPA
																					ITGA6	ACVR2A		GLUD1		CBL
																					PRKAA2	FRS2		HSPB8		CENPW
																					ARHGDIB	RAB5A		MYO1B		MMACHC
																					NOTCH3	PLCE1		AKAP12		NLRP12
																					IGFBP2	RTKN2		EEF2		HNRNPK
																					TNFAIP1	TBL1X		SOAT1		FLT1
																					GLA	TAC1		PDE4A		HSPA9
																					IRS2	CFI		HPGD		MAP2K6
																					KRT10	FOLH1		TPM4		POMC
																					RNF213	G3BP2		TPT1		AMBRA1
																					HLA-G	PTS		IGF2BP3		PSMB11
																					THBD	COL1A1		C5		BCL7B
																					NEB	TNC		HNRNPU		H3C7
																					KLF5	VASP		ARPC2		PRIM2
																					NLRP10	INPPL1		FTL		BRAT1
																					CYP1A1	EYA4		AMOT		EPHB4
																					MTHFR	GRIN2D		S100A2		PPP6C
																					PLEC	NTS		EIF4G2		CIT
																					PIK3R4	TOPORS		H1-1		DPH1
																					DDIT4	CSN1S1		RCC2		AJUBA
																					CD70	LDLR		GDF5		NSD2
																					TNK2	AP2M1		SPHK2		FH
																					PSMD13	FGF17		AMFR		H3C8
																					IL6R	TNXB		COPB1		MAX
																					SNAI1	MICAL1		EIF4A1		APPL1
																					PABPC1	FLNC		ARRB1		PARG
																					NUDT6	ITGAX		FOXG1		TUBGCP5
																					KNSTRN	HCRT		CHCHD10		SLC9A1
																					DYRK1A	THY1		SALL2		CYP3A4
																					LDHA	PRELID1		STX4		H3C13
																					MRE11	MYO5A		NCAPH2		PKD1
																					CXCL1	FIP1L1		HOXA10		AP3B1
																					PDGFB	TCEA3		VPS13B		GSR
																					NAE1	SPON1		HOXA9		EEF1A1
																					CCNG1	BCL11B		ATP1A3		FANCI
																					PEG3	DCTN1		PA2G4		PEX14
																					UBE2K	HRG		VAMP8		ASPH
																					RNF31	FABP5		BLZF1		TAOK2
																					PLN	TLR5		TWNK		SLC7A11
																					RUVBL1	ATP6V0A2		KRT16		ZMYM4
																					UBE3A	BACH1		ABCB7		SMPD2
																					SMARCA1	KALRN		EXO1		STIM1
																					OAS1	CD63		SNRNP200		CD80
																					RHO	DBN1		CHMP3		ETS1
																					KLLN	FBXL19		VPS35		UQCRFS1
																					ACKR3	MPZ		EIF5A		ATAD1
																					PPM1B	EEF2K		PIP5K1A		DSPP
																					SOX10	TBL1XR1		SGCA		SPOUT1
																					IRF5	SLC6A3		SPG11		CALB2
																					PRTN3	CLDN1		RFC2		RUVBL1
																					TIMM50	FLT3LG		LARS2		FLAD1
																					ERCC6	GNAI1		PTK6		SMN2
																					STXBP2	HBE1		VAMP2		RTEL1
																					ATAD5	UBE2E1		ATG9A		CBX5
																					DBR1	MUC16		PPARD		SUN2
																					MT-ND1	HTR2A		TAPBP		MYO5B
																					SORT1	PRKAR1B		CLDN6		CEP76
																					NME1	GNA14		PSME2		LDLRAP1
																					IL1RN	SI		CDT1		OAS1
																					NEDD4	ORM1		XAB2		GP1BA
																					KIF1B	LGALS3BP		PSMD9		COPS5
																					NES	HECTD3		OFD1		LRRCC1
																					ANK2	HBG2		MLST8		SPATA2
																					ALOX15	NEDD4L		DNAJB1		MAP1LC3A
																					SUZ12	DDOST		TOMM20		ATP5F1A
																					LTF	LARS1		TNK2		YY1
																					ZFP36	HLA-DRB4		AP4M1		TJP1
																					CFH	MPL		UTRN		EPRS1
																					TBK1	SUV39H1		LTBP1		DICER1
																					MAOB	RUNX1T1		CDH17		MAP4
																					IRF7	CRHR2		DRD1		BMPR1A
																					CIP2A	DNAJC5		CSNK1D		SETX
																					HLA-DRB1	PSAP		PSMC2		NCSTN
																					PKP1	RAB7A		GABARAPL1		FAN1
																					TNIP1	COQ6		PPP1R15A		CENPB
																					PRKRA	NOXA1		CD109		POU5F1
																					U2AF1	HSD11B2		AHCY		ZAP70
																					DRD2	ALG2		NR1I2		WDR81
																					DAG1	BMPR1A		DHX9		TFAP2A
																					PKD1	NAT2		PEX14		AHCTF1
																					PRDX6	EYA3		CUL4B		CHD7
																					RNF41	ATP5F1E		CTSS		STOX1
																					CD34	RTEL1		NOP56		CDC45
																					HCLS1	CNOT2		CPS1		ALDOA
																					FHL2	MUC2		SMARCC2		EIF2B4
																					FLII	FBN1		FKBP5		RYBP
																					ASAH1	SCAP		GTF2I		HNF1B
																					OSMR	TBXA2R		BCLAF1		KLK3
																					PHLDA2	FRK		ACACA		CCT7
																					SNW1	ANO1		CCT4		RANBP1
																					LAMA2	SLC11A2		SDC2		PDPK1
																					FGA	CHTOP		EIF6		NUP210
																					CCL4	GRIN2C		NUP188		ACP1
																					IFT57	CCL7		RAB1B		PRIM1
																					ATP6V0A2	CYP2D6		RFWD3		PRKAB1
																					MSX1	CD163		BLOC1S6		HNRNPA1
																					IRF4	SYAP1		CSE1L		PLA2G2A
																					EPRS1	ATP6V1A		RPL7A		HEBP2
																					PTPN2	CDH3		LAMTOR2		NTRK3
																					PEG10	SLC30A10		LRRC8A		EIF2B2
																					PSMC3	SDCBP		SNRNP70		HLA-A
																					PPT1	ESRRA		TERF2		MT-CO3
																					HTR3A	DRD3		DBN1		CIAPIN1
																					G3BP1	KCNA2		RCC1		H3-4
																					GDF2	HLA-DRB3		SLC25A13		IRS1
																					OGT	CYSLTR2		DNMBP		IL15
																					MAP2K5	PARD3		TFG		NAA10
																					AMBRA1	MCF2L		PCBP2		CR1
																					H3C14	SRMS		UNC45A		P4HB
																					ZBTB17	PITX2		SRSF1		GLE1
																					NONO	CUBN		TCOF1		ARID1B
																					IL11	SAG		AKR1C1		PEX19
																					DNMT3B	GC		NEDD1		LSM11
																					SERBP1	DEFB1		MYL9		XRCC5
																					YBX3	GULP1		NUDC		RECQL5
																					HNRNPC	SV2A		SREBF2		UBE2D2
																					KLKB1	GRIN3B		SLC1A5		DONSON
																					SRI	SIRT5		H2BC21		STAT5B
																					DRAM1	MYOG		MED15		TRIM28
																					HLA-C	NGLY1		CRNKL1		CEP164
																					GLRX2	NCK1		TAX1BP1		EIF2B1
																					C1D	PNKD		IGF2BP1		CENPO
																					LOX	C5		SNAP29		MB
																					DCN	ACOX1		ADAM15		PIBF1
																					UBE2D2	NDUFS2		NDUFAF4		MAPK8IP1
																					PPP5C	TET1		FLOT2		GORASP2
																					TRIM25	MMP11		PPA2		SPTBN1
																					AKR1B1	SLC4A1		TRRAP		RNASEL
																					ACVR1C	GRIN3A		ZYX		LRP6
																					PSMA7	FGF16		ANXA11		MAP3K8
																					BACH2	PALB2		MT3		CDC34
																					TPP2	ATP5MK		CNTNAP1		ERCC3
																					EIF4EBP2	CUL7		STXBP1		FER
																					AFP	EPHA7		SLC5A1		MLH3
																					RPS16	NDUFS7		RBM10		BMPR2
																					KL	ALDOB		SH3GLB1		AIMP2
																					USP2	TCN2		TOM1		IFI16
																					LEF1	HARS1		RAB33A		LTA
																					PYCR1	FGF9		TM9SF4		AXIN2
																					CDC37	FABP12		PEX16		PHGDH
																					SGTA	NKX2-5		PSMD1		TSPO
																					BLVRB	ARF6		COL6A1		MAVS
																					SPI1	CDK2AP1		APRT		KMT2A
																					DHX9	EPN3		CHERP		TRIO
																					UGDH	TMC8		MCTS1		PPIG
																					TRPV4	DDR2		KLC1		CEP78
																					EIF3F	GHRHR		USP14		TSPY1
																					ADORA2A	TAP1		TAF15		SREBF1
																					PPIB	CALB2		CAVIN1		PITX1
																					ELOB	LIN7C		GNB2		ADORA3
																					TSG101	UCP3		PFKFB3		SMARCD2
																					ATP5F1A	CYGB		NUP107		F13A1
																					FDPS	H3C1		SRP72		TAB1
																					VAV1	SLA		GPR37		VTN
																					HSPB6	PLTP		COQ8A		VSIR
																					ARRB1	CYP27A1		HNRNPL		MCU
																					APBB1	DBH		CCT7		CSF1
																					FBXW11	EMILIN2		TUBA1C		NDUFAF3
																					KIF5B	HAND2		RHOG		SRF
																					H3C4	ITGA2B		MYO18A		GSTT1
																					FASTK	PDPN		PACRG		PRPS1
																					AQP5	HOXA1		SCD		WFS1
																					SMARCA5	PNOC		ATP6AP1		DUSP1
																					ANP32A	MYH11		TPR		MAP3K2
																					H1-5	PXK		NDFIP1		DCTN3
																					IFNA2	SNAP25		LAPTM5		TNFRSF19
																					MAD2L1	OTC		EHMT1		LMNB2
																					CSNK1A1	FGF20		CLEC4A		TMCO1
																					SPARC	SLC12A5		ARCN1		PRAP1
																					CITED2	OTULINL		AIP		ZNF746
																					ATP2A3	GRAMD1A		GARS1		CANX
																					MAP1S	GRIA1		P2RX4		SGCB
																					HDAC7	ATL1		TPD52		UBE3A
																					PRKACG	FLNB		PIP		VEGFC
																					IL16	ABT1		TXNDC15		ANGPT2
																					CERKL	NEU4		FBXO7		TJP2
																					FCGR2B	FBXO2		MT-CO3		HUWE1
																					HNRNPL	ATP6V1E1		CHMP4B		EIF2B5
																					CEP85L	SPTA1		CDK19		CLN3
																					SLC30A5	TCF12		TSFM		RUNX3
																					TAB1	TFF2		HGS		ARID2
																					NR1H4	CYP17A1		GDF2		XPA
																					MAP3K2	PICALM		EFEMP1		ELAC2
																					PLD1	VAV2		FGF21		RIF1
																					TUFM	IL27		SAA1		SLC17A5
																					H4C1	KRT2		CLDN2		SNW1
																					ARL6IP1	NDUFS3		NUP88		NHLRC2
																					FOXP1	H2AC20		TNFRSF12A		NR0B1
																					CTPS1	HNF1B		SON		FGG
																					GLO1	CCL28		ZNF687		LETM1
																					BSCL2	WDR45		CTSF		HCFC1
																					TRPM2	FOXG1		UBE2C		DTNBP1
																					PDX1	CD180		KPNA2		KIZ
																					TUBG1	TRPV4		RPL3		REEP4
																					TCF7L2	RALGDS		MMP12		CDKN2D
																					CARD14	NSUN2		GLRX		ERBB3
																					ADAM10	OXT		CCDC88A		OGG1
																					IL1RL1	LDB1		MELK		PPP1R13B
																					EDNRA	FBXL2		RPL19		MSN
																					NR3C2	EMP2		SIRT6		TOPBP1
																					IPO7	HTR2B		DMAP1		FBXO7
																					SEM1	KRT13		LOXL2		GADD45A
																					RNF2	PDYN		CARM1		APOA1
																					RTL10	ATG2B		PRPF4		ALS2
																					HOXA5	KRT7		GOLGA2		SF3B1
																					CCL21	BLOC1S2		LYZ		GNB2
																					PTBP1	MAPK8IP3		PPP1CC		RNF34
																					UBE2Z	OPRM1		SMURF1		PEX13
																					PSMB5	TAL1		MDH2		IL5
																					HERC1	ADRA1D		BLOC1S1		FANCA
																					NCOA2	EMILIN1		NDUFS1		TNPO1
																					U2AF2	CARD18		LGALS3BP		MNAT1
																					GNE	GALNT14		CTSA		EIF2AK4
																					CERK	AHSG		GABARAP		MYH10
																					GATA6	HRH2		USP36		CDC5L
																					UQCRC1	OXA1L		POLR2E		SF3B4
																					ARID1A	SUMO3		BRD2		HPRT1
																					HNRNPU	RCVRN		HOXB9		ATG9A
																					ATG3	CCR4		H1-2		CHERP
																					POLE	SGK3		DNAJB6		KIDINS220
																					MERTK	SNTB2		TUFM		PRKACB
																					LRPPRC	ATP6V1B1		SETDB1		SLC25A46
																					CD3E	GRIPAP1		SLC25A1		ATP7A
																					ATRX	CHRNB2		EIF2B1		OTULIN
																					HDAC8	ATOH1		KAT2A		LOX
																					SIRT2	SIM2		SIK2		USP8
																					MFGE8	CHRNA2		GCH1		RPA3
																					TNFSF4	RELN		STOM		SCRIB
																					AICDA	PVALB		SERPINB1		SOCS1
																					IRF2	FUT3		NCOA4		PC
																					CCT5	DLX2		BLOC1S5		NAXE
																					MUC4	SYNE1		VAPA		VRK2
																					SCGB1A1	AGA		SLC4A2		MATR3
																					RAD9A	AHSP		EIF3A		BMPR1B
																					PLA2G2A	TRPV6		RAB13		COL6A2
																					GRK5	PAX7		CALCR		WIPF1
																					MTA1	CUL2		ARL8B		MAP3K13
																					CYP24A1	GP9		PSMD12		H1-3
																					MYOD1	ATG10		TRIM25		PI4KA
																					SRSF2	NBEA		NUP133		USP7
																					GABARAPL1	IFITM3		TCP1		CTTN
																					RPS6	KLF1		TRIM5		BCKDHA
																					POU5F1	STXBP1		UBQLN1		AKAP13
																					CYBB	TMEM30A		PCM1		S100A8
																					ARHGEF3	CRIP3		PC		RXRA
																					HADHA	PTGFR		CALCOCO2		CYP19A1
																					KARS1	VASH1		BRAT1		MEF2A
																					TXNRD2	EDIL3		PLOD1		TIMM50
																					ATP6V1A	USP27X		MOGS		ILF2
																					TXNRD1	VAMP2		ALOX15		KMT2D
																					IFNGR1	PCGF1		HSD17B10		SYK
																					OPN4	BPI		RPL13A		KHDRBS1
																					IFIT2	LAG3		EIF2B4		SIRT3
																					TACR1	SARM1		SEMA3C		PPIB
																					CDC20	APOD		URB2		ZC3HC1
																					FGF4	CAV3		PSMD11		BNIP2
																					PAK4	SHBG		PEX3		RAB27A
																					UCHL1	OXTR		MANF		CEP43
																					MYBBP1A	GDI1		AKAP8		STAT5A
																					PIF1	LOXL3		DIAPH3		COASY
																					PRMT5	MGST1		CARS2		MUTYH
																					PEBP1	SPTB		SMARCC1		EBAG9
																					TRIM2	GJA5		TTF2		ARAF
																					TJP2	CACNA1S		LDHB		ATXN1
																					GFRA1	CHST6		SRPK1		SDCCAG8
																					COL1A1	PLOD3		FLII		EPHX1
																					ATP2A1	COL3A1		TPM2		MSH3
																					EWSR1	LACTB		TBC1D4		TRIM21
																					RAN	SLC26A2		SESN1		CREM
																					SKP1	AKAP9		CLCN7		MELK
																					PAX6	MLLT3		DUSP22		CD68
																					CCT2	EDN3		UCP1		ZNF217
																					CDCA7	CCN6		MST1		PLP1
																					PUF60	APOA4		EIF5B		GNAQ
																					SNRNP70	EPB42		MORC2		H2BC3
																					CNBP	ADAMTS5		WDR45		TCF3
																					CXCL2	TP53INP2		CIB2		WRAP53
																					TUBA1C	GALNT3		PSMD13		DBF4
																					SDC1	HADH		MAPRE1		TAGLN2
																					DLC1	RAMP2		NUDT1		ABCC2
																					NTF4	CD53		NUP93		DRG1
																					PDK2	LAMA2		BCL2L10		PTK6
																					P2RX1	BEST1		RPS11		TOP3A
																					F2RL1	GALNT2		P2RY12		RBBP7
																					PDP1	ATP2C1		CDC42BPB		BGLAP
																					ING2	KYAT1		SND1		SRA1
																					DDB2	DTX1		TRAP1		ATP13A2
																					SDHB	TRIO		MACF1		SEPTIN4
																					IGFBP1	FDFT1		PSMD10		IDO1
																					EIF3A	MELTF		PSMB2		UBE2D3
																					ACTN4	WARS1		PDIA3		IVL
																					ISG15	H3-3A		RPS5		NDUFB10
																					GATA1	RGS7		NAA10		REL
																					SPOP	SLC18A3		YTHDF2		S100A9
																					NPY	BHMT		GJC2		GRIN2C
																					COPS6	ZBTB10		UQCRFS1		HGSNAT
																					ULK1	CSF2RA		ALG1		TCF25
																					IGF2BP1	MUS81		IL1RL1		SEC31A
																					UCP2	STX1A		GRWD1		H4C3
																					ATG4B	CNKSR1		AQP5		GLI3
																					ADAR	CEP170		VPS41		ENPP1
																					H3C6	INTS4		RPS3A		SMARCA1
																					KCNJ2	ACTG2		CNOT1		CDC73
																					UNC13D	RNASE1		RPS13		LIG1
																					PSMD9	EYA2		S100A11		EHMT2
																					MEN1	HAMP		GNAI3		THADA
																					PRKACB	RAD51C		HMGB2		H4C11
																					HNF4A	HYAL2		AGR2		H4C9
																					AGTR2	MBTPS1		BPTF		SCN9A
																					NME2	CDX2		SRRT		H1-2
																					DUSP13B	CDKL5		RAI14		PTK2B
																					NUP107	EFL1		DYRK1B		ATF3
																					SNRNP200	NRN1		DHX30		PAX6
																					FASTKD2	CBLIF		VPS13A		PHF8
																					CASQ2	DLL4		RPA3		RPS6KA5
																					SKIL	EPHA4		RNH1		MAP3K3
																					HNRNPD	MMACHC		COPS8		HOXA1
																					HARS1	EPS15		PSMB7		PRDX6
																					CD3G	CA3		CSNK1E		EDNRA
																					IL18R1	GDF11		GLO1		AURKC
																					FGF8	MUC3A		CLPTM1L		CCT8
																					TOPBP1	GRM5		GBE1		AGK
																					LONP1	DLX4		EIF3B		RHOD
																					IKZF1	AMACR		POLA2		H1-0
																					PSMD8	OLIG2		PSMB1		TOR1AIP1
																					PSMD14	ORMDL3		PRDX3		H4C5
																					TPP1	MTSS1		CLN6		EML1
																					ITGA4	CD74		S100A7		SMPD4
																					CUL3	CCKAR		AP2B1		SLC25A22
																					UXT	DLD		ARF1		RHO
																					RHBDD3	WNT7A		CYB5A		RUNX2
																					TNFRSF18	HOXA4		RPL6		DCLRE1A
																					PLEK	COL6A1		PKP3		PEX26
																					KISS1	DEFB103B		DLX2		SLC4A1
																					CDC6	COL9A1		RAD23B		ODAM
																					TERF1	IL17RA		POLR3A		POLD1
																					SMARCA2	MMP16		EIF2B2		RBM10
																					PSMA6	CHD4		DDX1		PEX11B
																					ACTN1	PARD6A		GPC1		SATB1
																					MRPL41	LMAN1		CAMKK2		NSD1
																					ORMDL3	ACAD9		GANAB		ARHGDIA
																					BIN1	WIPI1		STEAP3		CDKL5
																					TNFRSF14	NRTN		PRKAR2A		H4C1
																					OSM	SOX10		PCCA		TNFRSF11A
																					IRAK4	MCM10		NR5A2		CLSPN
																					MKRN1	CEP170B		PLEKHM1		SAPCD2
																					SLC7A11	SUFU		MAP1S		CISH
																					MAP4K4	PARD6B		LUC7L3		ALG13
																					MAP3K11	COG4		FDPS		TAT
																					SGPP1	SGCA		CCT2		SSNA1
																					TOPORS	UBE2V1		HYAL1		COL4A1
																					HP	GCLM		SSB		POLR2L
																					DDR1	PDC		CBX3		CTRL
																					RPTOR	HTR3A		GCDH		F10
																					BLK	MICOS13		UBE2D3		NDC1
																					IRS4	DSPP		NOLC1		OGDH
																					CD46	DTNB		PSMD14		VPS50
																					FANCC	RSPO2		ATP4A		RAD51D
																					CLTC	HEY1		RPS4X		DLD
																					GRN	LIPC		LIMA1		TMOD3
																					UMPS	LYST		RECQL		MT-ATP8
																					TUBA1A	GABRG2		TARS1		SORT1
																					DICER1	ABCC9		PLD2		PDE4DIP
																					DYRK2	RAB6A		NOP53		PTP4A1
																					SSB	PARD6G		EPS8		CTSL
																					ABCC8	PTPRS		H3C4		PGM1
																					H1-2	PPIC		G3BP1		HK2
																					CCK	ATP6V1C1		ATXN7		HECW2
																					USP28	AKAP3		SLC25A11		RBM8A
																					COPS5	TACR2		FGF14		OTUD5
																					ATN1	RABAC1		SYT1		LDHA
																					NEDD9	CSN2		CNBP		TXNRD2
																					PTPN22	CLGN		FYCO1		SNRNP200
																					H3C3	ITPRIP		MIA2		UBTF
																					MAP3K3	HPX		IST1		DHX9
																					ETHE1	OSBP		SMURF2		PTPRN
																					PSMC1	SOX21		ATP5PO		SLC25A6
																					MCM4	CHRNA4		FTSJ3		TIAM1
																					CRK	C4B		MTA2		ORC6
																					PRKAR2B	WIPI2		NDUFS8		VCAM1
																					PAX2	TRAF3IP2		GNS		DVL2
																					TCP1	ESYT1		LYRM7		EIF3A
																					H3C2	MMP15		MYL12B		MT-ND2
																					MAT2A	METAP2		CARS1		FLT3
																					TRIP13	H6PD		WIF1		ENSA
																					RPL3	CD207		SORBS3		MID1
																					NOP53	STRADA		NXF1		MITF
																					COL13A1	ARR3		DCTN2		HLCS
																					KRT14	SCG3		UROD		ORC2
																					DYNC1H1	ONECUT2		H3-7		CSN2
																					HOXA9	STX4		SRSF3		ABCD1
																					MST1R	CNOT1		SPOP		H4C6
																					SHB	ASXL1		DDX17		QRICH1
																					CDC27	HAS2		NUP153		PIEZO1
																					TEK	RAB11A		SYNM		HP
																					TUBB4B	ATP6V1B2		H3C14		SPNS1
																					ANKRD49	ATP6V1H		CCT5		PRPF19
																					SGPL1	ENPP3		TNPO3		TIMM8A
																					AKAP9	MAP4K1		EPHA1		ARHGAP10
																					NOX1	CHAT		ASS1		NGRN
																					TUBB4A	VPS13A		RPS2		PTCH1
																					STRAP	PANX2		DNAJC30		MTM1
																					PDCD11	UPK1A		PSAT1		CNR1
																					MT-CO2	VSX2		SFRP4		NDUFAF4
																					TAF1	PARN		NACC1		EGLN2
																					ING5	NUMBL		EIF3D		LIF
																					CD24	MTTP		DEK		HAND2
																					BUB1	TMEM11		ATP5F1B		EXOC8
																					USO1	LTO1		DNAJA1		TYMP
																					AGRN	FTMT		PGD		H4C2
																					WNT5A	KCNAB2		INPP5K		FGF1
																					CAPRIN1	DLK1		SULF1		DYSF
																					DNASE2	HYAL3		ETFA		GRP
																					CRKL	FABP1		H3C6		CSTB
																					MAP1B	EDEM1		BHLHE41		SIK2
																					TRIM24	GFRAL		RBM4		AHSG
																					USP39	DEFB4A		SMCHD1		H4C14
																					PPM1G	SERPINE2		PNN		H4C15
																					DSC1	GBP5		HSPA6		WDR11
																					FLG	KCNAB1		MYH14		LIMK2
																					CLOCK	CR1		HDAC7		ALKBH7
																					RGS6	SYNGAP1		PNPLA2		MGP
																					NEU1	MDH2		NUP160		KCNJ6
																					SALL4	CSPG4		RAPGEF3		TBCE
																					MAGT1	ERVK-6		ARHGDIA		CCNG1
																					GATA2	MYBL1		DPAGT1		CARD14
																					RORA	NBAS		ATP5F1D		CYP1A1
																					SREBF2	DEFA5		PEX19		EWSR1
																					OTULIN	TBC1D15		H3C2		ARHGEF11
																					CDK20	PHIP		MPP2		H4C12
																					SCD	AURKC		SAFB		H4C8
																					TIMP4	VPS13C		PTMA		H4C4
																					ACACA	POU1F1		AFG3L2		H4C13
																					DUSP6	P2RX3		TECPR2		STING1
																					IQGAP1	SMG7		DCAF1		ADCY10
																					ANGPTL4	KDM8		NASP		ITGA2
																					PA2G4	SMURF1		NR2C2		FN1
																					H1-0	NUTF2		DBNL		CCT5
																					SAMHD1	SLC7A7		LGR4		DLG4
																					DYRK3	NOMO1		PIKFYVE		MOCS2
																					TFG	NOMO3		ANLN		VMP1
																					DDX42	EPHA6		MYL6		EPOR
																					DRD1	TRDN		APTX		MT-ND5
																					PCBP1	LOC102723407		CORO1C		IRF3
																					GGCX	RABGGTB		SF3B4		SUN1
																					PFN1	TUB		GMPPB		ARHGEF17
																					CHMP5	NEUROD1		INPP5E		PEBP1
																					SAFB	PLEKHG4		ATG9B		LPIN1
																					LAMP1	SNX16		ANP32A		H2AZ2
																					BMPR1B	ZMYND11		COPA		EMP2
																					MYOC	PELI3		AHSG		TYR
																					DCTN1	DOK1		RPL10A		CUL2
																					APOBEC3G	CD1B		FASTKD2		ETFA
																					BLM	ZFYVE1		MAP4		ZPR1
																					ARAF	ITM2C		RPS25		POMGNT1
																					HTR1A	HYAL1		PCLAF		SCO1
																					BST2	KLKB1		DRAM2		PMF1
																					RPS6KA5	TPH1		DOT1L		RFC1
																					BTRC	PMP2		SLC35C1		HSD17B10
																					SEMA3B	RRAD		BMAL1		CPS1
																					EIF4B	GLYATL1		GABARAPL2		NUP85
																					MFF	EDN2		RIOK2		FABP3
																					CALB1	GFRA2		USP1		EXOSC8
																					CCR8	SERPINF2		NTHL1		SERPINB3
																					CYP19A1	PYCR2		CLOCK		PPCS
																					ALG2	CERS1		LONP1		SFTPC
																					GRIN2B	HARS2		PAF1		PPP2R3A
																					RBBP6	ATRX		HERC2		CLTA
																					TPD52	LILRB2		ETFB		TPTEP2-CSNK1E
																					HIVEP1	AMN		PSMA5		CUL4A
																					ERG	APOBEC3G		NUP210		MMP1
																					EIF4A1	PDE2A		SRP54		EIF2B3
																					RRM2	RNF10		ADSL		CDK19
																					FGF23	AFAP1L2		ATP13A2		H2BC5
																					PPP2R2A	AGRP		TUBA4A		CYP2E1
																					EPCAM	ECM1		RPL22		SON
																					CRABP2	SPINT1		POLD3		PTX3
																					DBNL	DNAJC6		TNPO1		BAP1
																					UNG	FARP1		PSMA4		IVNS1ABP
																					EIF5B	ARHGEF40		AHNAK		CCN1
																					ADIPOR1	PRPH2		TSPAN32		TRAF4
																					RAPSN	EIF5		GBF1		GTF2IRD1
																					PLCG2	MYF5		UBR5		QRSL1
																					GRK2	ISL1		MARCKS		TIMP2
																					SMG1	FCN2		CHMP6		MFF
																					TUBGCP2	SLC9A3		DPYSL2		PKN2
																					NLRX1	GIPC1		SLC25A19		BUD23
																					DGKQ	ACTR1A		DNASE2		TNFRSF8
																					GNL3	EOMES		ATG4D		NR4A2
																					TAF9	TIMELESS		BACH1		GRIP1
																					FXN	CFB		TMBIM6		CDC37
																					ADORA3	SKI		DNAAF5		KRT14
																					TERF2	USP24		SI		GPI
																					ZNF622	ANK1		AAAS		KRT7
																					TMBIM1	PNPLA6		SLC4A7		DNM1
																					NANOG	ARSA		VPS33B		ROBO1
																					JUNB	COQ7		HSPA14		TRRAP
																					REV3L	ATP6V1D		ANO5		RUNX1
																					AARS1	STXBP5		P3H1		TSG101
																					SULF1	SLC4A7		LAPTM4B		RAD9A
																					SLAMF1	MICA		RPL38		DYNC2H1
																					VAPB	RASA2		TRIM22		CSE1L
																					DOCK8	EN2		CEP131		PTPN7
																					POLR2A	ADCY3		PELI1		HOXA13
																					BRSK2	GABBR2		H4C1		ATP1A1
																					PROCR	SCN1A		PLA2G3		MUC16
																					MAP4K2	ADGRV1		WDR5		MRTFA
																					PRKAR2A	AMY1C		PLS3		FTL
																					RBPJ	NR2F1		H2AC20		PPP2R3B
																					HES1	SRCIN1		ATG4B		MYO5A
																					COL18A1	COQ4		TANK		RIC1
																					EPHB2	COQ3		KRT2		PPP1R7
																					OLIG2	IGKC		MSTN		KIF5A
																					PBK	SLC18A2		STT3B		ITGAV
																					FGR	ACP3		EIF2AK1		CTNND2
																					BMPR2	SFTPB		DSC1		BAG5
																					COMP	MTF1		KCTD7		BRCC3
																					COL2A1	LIFR		LORICRIN		SOX9
																					GSDMB	DHCR7		MSTO1		AGTR2
																					RPL7	SH2B1		ANXA6		NFATC2
																					PRMT1	GNA15		H3C3		CCT2
																					MFN1	HAS1		NDUFB10		RELN
																					CD79A	PEX1		DISC1		NASP
																					DNAJA2	GP1BB		MYDGF		CRLS1
																					CALCRL	MPDU1		UBR4		SMARCAL1
																					COMT	CD1A		SRI		SNCG
																					PLAGL1	SCNM1		ILF2		PNKP
																					COA8	EFNA5		SRPK2		ITPR3
																					TMSB4X	INSL3		SIAH1		BSG
																					GABARAPL2	PYY		PON2		ANLN
																					TGFBI	FGF3		HACE1		NRIP1
																					CDH5	TMEM119		GPRC5A		LAMP1
																					ECE1	CANT1		H3C12		NME7
																					MTCH1	CD200R1		ATAD3A		CNOT1
																					GLP1R	CNOT3		SNRPD2		AGPAT2
																					SELL	KCNK2		HNRNPC		NDUFS7
																					RTKN	MCEE		ATP12A		GPD1
																					EHMT2	UPK3A		NSF		ARHGEF12
																					B4GALT1	HABP2		HSPA2		TTC19
																					PIK3C2A	ZRANB2		ABCF1		LAMB2
																					CXCR2	ME1		SERPINB6		CAVIN1
																					SYP	FCN3		GDAP1		POLR3A
																					FUBP1	IGLL1		PES1		H2BC12
																					LAMTOR5	GP2		TRIM8		PTPRH
																					HDAC5	HAPLN1		GART		UBR5
																					TALDO1	TIGIT		KIF2A		ATP13A3
																					SERPINB3	HMGN2		QSOX2		JAK1
																					RPLP0	STYX		RBBP7		ELAVL1
																					RBM14	FBXL18		TONSL		RNASEH2A
																					YES1	COL1A2		MFSD8		TPP1
																					RPL15	MBIP		PSMB6		YTHDC2
																					NR1H3	WDR48		IFT88		BCAR1
																					GSTM1	VLDLR		ADPRH		FGD1
																					BTC	PON3		DCLK1		ASAH2
																					IL19	ADAM8		MPZL1		PPP3CA
																					TSC22D3	LHX2		NAGA		ARHGEF16
																					RBL2	TFE3		ATG13		ITSN1
																					IKZF3	TBXT		RPRD1B		EME1
																					MUSK	COL12A1		RPL12		MEF2C
																					ELOC	CHMP2A		CRTC1		DSG1
																					HSD11B1	NRCAM		LGMN		DPH5
																					KPNA1	PEPD		SIRT7		MUL1
																					TOMM40	MFSD8		SLC5A6		RNASEH2C
																					P2RY2	RP1L1		CELF2		HMGA1
																					LGALS8	TRIP10		PEG3		GCLC
																					TMEM117	DISC1		ATP6V0A2		IL11
																					PSMD12	GPC4		NIBAN1		FTH1
																					MYH10	PLP1		IK		AGTPBP1
																					AIM2	CETP		DACT1		FLII
																					CCNA1	SLFN11		BCKDHB		FKBP5
																					TPO	B3GALT4		TRAPPC4		SENP3
																					RSF1	GATD3		MACROH2A1		SAMHD1
																					BAP1	LBP		CHMP7		TTF1
																					CD79B	CD1D		ATP2A3		CXCR2
																					TUBB6	NR2E1		POLR2B		TBX20
																					CGB5	ZBTB18		ETFDH		LONP1
																					RRM2B	VPS39		WDR81		DTL
																					PTPRF	TLX3		CPA3		MT-ND6
																					CSNK2B	CACNA1B		HSPH1		GLI2
																					TTC5	FBLN2		DNAJC5		SIAH1
																					MAEA	GLE1		XPO5		NEFH
																					CXCR1	ARPP19		SAP18		CCT3
																					LIMK1	TIMMDC1		ARF4		TYK2
																					CYP2C9	TANGO2		RFX1		TTC7A
																					VAV3	OCRL		CHMP2A		MAP1B
																					MIB2	NPY2R		EEF1D		ABCA1
																					PSMD6	FNBP1		RBM3		PARN
																					SERPINB2	GCGR		SIN3B		YTHDF2
[truncated: 7,258 more rows]
