# Supplementary material for: Integrated machine learning analysis of 30 cell death patterns identifies a novel prognostic signature in glioma
Source: Front Cell Dev Biol. 2025 Sep 19;13:1677290. doi: 10.3389/fcell.2025.1677290 (PMC12491174; doi:10.3389/fcell.2025.1677290)
Supplement: Supplementary file 3 [file Table3.xlsx]

## Sheet: Sheet1
GAPDH-F1	TGACTTCAACAGCGACACCCA
GAPDH-R1	CACCCTGTTGCTGTAGCCAAA
MYOD1-F1	CAGAGCTGAACCTTGAGGGG
MYOD1-R1	TGGGTTACGGTTACACCTGC
ACMSD-F1	AGGAGTAACAGTGCAAGCCC
ACMSD-R1	CTCCTGGGGTAGCTCACAAC
ADAMDEC1-F1	CCCTCTGGCAGTTGTGTGAT
ADAMDEC1-R1	TGTGCACGGCAAGATGTACT
TFAP2B-F1	TCTATGAGGACCGGCACGAT
TFAP2B-R1	CTCGAGTAGGGTCCTTGGGA
PRDM13-F1	GTCTGCTTCACAGACGACCA
PRDM13-R1	CATTGGGTCCCTCTTCCCAC
RETN-F1	CCCACCGAGAGGGATGAAAG
RETN-R1	TCCAGGCCAATGCTGCTTAT
C4BPB-F1	GATGCAGAGCACTGTCCAGA
C4BPB-R1	CGGCACTCAGTAGTGGTGTT
BMP5-F1	AATGCCACCAACCACGCTAT
BMP5-R1	GCCACATGAGCGTACTACCA
WT1-F1	AATGGACAGAAGGGCAGAGC
WT1-R1	ACACCGTGCGTGTGTATTCT
VSTM1-F1	GCAGCTGGTGGTCACAGATA
VSTM1-R1	ATGGCTGGTTCTCTTGGTGG
APCDD1L-F1	CAGGACCCTCGCAACTTCTT
APCDD1L-R1	CAGTGTGGGCTCCCAAAAGC
HMGA2-F1	CCTCACAAGAGTCTGCCGAA
HMGA2-R1	GATCCAACTGCTGCTGAGGTA
CD70-F1	GTCACTTGGGTGGGACGTAG
CD70-R1	GATGGATACGTAGCTGCCCC
PLA2G2A-F1	TGACGACAGGAAAGGAAGCC
PLA2G2A-R1	CTGCTCCCCGAGTTGCTAAA
GALNT5-F1	CAGTTTGGGCGTCCTGTAGT
GALNT5-R1	CTCTGCACATCCAGCAGGTC
SCNN1B-F1	GTGTCCCAGTGTCACCAACA
SCNN1B-R1	CAGCAGCTCCTTGTACGTGT
HOXC9-F1	GGACTCGCTCATCTCTCACG
HOXC9-R1	AAAATCGCTACAGTCCGGCA
HOXC6-F1	ACCGACCAGGTAAAGGCAAA
HOXC6-R1	CACTGGATCATAGGCGGTGG
HOXA3-F1	CATTCTTTTGCTCCGCTCCG
HOXA3-R1	CCAGGTTGCGAGTTGCAAAG
OTP-F1	CCAGTCCACCCAGTCACATC
OTP-R1	CTACTCCAGCCACCCAATCC
HOXD11-F1	GGGTCTGTAGGAAGTTGGGC
HOXD11-R1	ACCTGCATTCACCGAAGAGG
FBXO39-F1	CTGTGCCGTGTTTTCTGGTG
FBXO39-R1	CCGCTGAAGGTGATGGTTCT
SHOX2-F1	GCGACTGACGGAGGTGTC
SHOX2-R1	AAATTGGTCCGACTTCGCCT
MEOX2-F1	CTCTGCAAACCAACTGGCAC
MEOX2-R1	AAGAGTTGGAGCACAGGACG
