# Supplementary material for: Integrated machine learning analysis of 30 cell death patterns identifies a novel prognostic signature in glioma
Source: Front Cell Dev Biol. 2025 Sep 19;13:1677290. doi: 10.3389/fcell.2025.1677290 (PMC12491174; doi:10.3389/fcell.2025.1677290)
Supplement: Supplementary file 7 [file Table1.xlsx]

## Sheet: Sheet1
Table S1:Details of datasets used.
	CGGA_693	CGGA_325	GSE108474	TCGA-GBMLGG	GSE167960
samples	657	313	550	641	6
Tumor Type	Gliomas	Gliomas	Gliomas	Gliomas	Gliomas
Data type	Expression profiling by array	Expression profiling by array	Expression profiling by array	RNA-seq	Single-cell Sequencing
